# Supplementary material for: Comprehensive proteome analysis of nasal lavage samples after controlled exposure to welding nanoparticles shows an induced acute phase and a nuclear receptor, LXR/RXR, activation that influence the status of the extracellular matrix
Source: Clin Proteomics. 2018 May 11;15:20. doi: 10.1186/s12014-018-9196-y (PMC5946400; doi:10.1186/s12014-018-9196-y)
Supplement: Supplementary file 5 — Additional file 5. Proteins to be targeted with a SRM method. Proteins with SRM assays from a previously developed method and proteins to be added to the SRM method. [file 12014_2018_9196_MOESM5_ESM.xlsx]

## Sheet: Blad1
130 proteins
* Transitions from previously devoloped SRM method ( Mörtsted et al, 2013)
AC	Gene name	Protein name
A6NC86	PINLY	phospholipase A2 inhibitor and Ly6/PLAUR domain-containing protein
O75223	GGCT	Gamma-glutamylcyclotransferase
*O75556	SG2A1	Mammaglobin-B
O75594	PGRP1	Peptidoglycan recognition protein 1
O95832	CLD1	Claudin-1
*O95968	SG1D1	Secretoglobin family 1D member 1
P00441	SODC	Superoxide dismutase [Cu-Zn]
*P00558	PGK1	Phosphoglycerate kinase 1
*P00734	THRB	Prothrombin
*P00751	CFAB	Complement factor B
P00915	CAH1	Carbonic anhydrase 1
*P01008	ANT3	Antithrombin-III
*P01009	A1AT	Alpha-1-antitrypsin
*P01011	AACT	Alpha-1-antichymotrypsin
P01019	ANGT	Angiotensinogen
*P01023	A2MG	Alpha-2-macroglobulin
*P01033	TIMP1	Metalloproteinase inhibitor 1
*P01034	CYTC	Cystatin-C
*P01036	CYTS	Cystatin-S
*P01042	KNG1	Kininogen-1
*P01834	IGKC	Ig kappa chain C region
*P01857	IGHG1	Ig gamma-1 chain C region
*P01859	IGHG2	Ig gamma-2 chain C region
*P01877	IGHA2	Ig alpha-2 chain C region
*P02452	CO1A1	Collagen alpha-1(I) chain
*P02647	APOA1	Apolipoprotein A-I
P02652	APOA2	Apolipoprotein A-II
*P02675	FIBB	Fibrinogen beta chain
*P02679	FIBG	Fibrinogen gamma chain
*P02749	APOH	Beta-2-glycoprotein 1
P02751	FINC	Fibronectin
*P02760	AMBP	Protein AMBP
*P02763	A1AG1	Alpha-1-acid glycoprotein 1
*P02765	FETUA	Alpha-2-HS-glycoprotein
*P02766	TTHY	Transthyretin
*P02768	ALBU	Serum albumin
*P02774	VTDB	Vitamin D-binding protein
*P02787	TRFE	Serotransferrin
*P02788	TRFL	Lactotransferrin
*P02790	HEMO	Hemopexin
*P03973	SLPI	Antileukoproteinase
P04004	VTNC	Vitronectin
P04040	CATA	Catalase
*P04080	CYTB	Cystatin-B
*P04083	ANXA1	Annexin A1
P04114	APOB	Apolipoprotein B-100
P04180	LCAT	Phosphatidylcholine-sterol acyltransferase
*P04406	G3P	Glyceraldehyde-3-phosphate dehydrogenase
*P04792	HSPB1	Heat shock protein beta-1
*P05090	APOD	Apolipoprotein D
*P05109	S10A8	Protein S100-A8
P05155	IC1	Plasma protease C1 inhibitor
*P05164	PERM	Myeloperoxidase
*P06702	S10A9	Protein S100-A9
*P06703	S10A6	Protein S100-A6
P06727	APOA4	Apolipoprotein A-IV
P07602	SAP	Prosaposin
P07737	PROF1	Profilin-1
P07998	RNAS1	Ribonuclease pancreatic
*P08123	CO1A2	Collagen alpha-2(I) chain
*P08246	ELNE	Neutrophil elastase
P08311	CATG	Cathepsin G
*P08603	CFAH	Complement factor H
*P08670	VIME	Vimentin
P08697	A2AP	Alpha-2-antiplasmin
*P09211	GSTP1	Glutathione S-transferase P
P0DJI8	SAA1	Serum amyloid A-1 protein
P0DMV9	HS71B	Heat shock 70 kDa protein 1B
P10144	GRAB	Granzyme B
*P10599	THIO	Thioredoxin
*P10909	CLUS	Clusterin
*P11684	UTER	Uteroglobin
*P13796	PLSL	Plastin-2
P14780	MMP9	Matrix metalloproteinase-9
*P14923	PLAK	Junction plakoglobin
*P15311	EZRI	Ezrin
P15502	ELN	Elastin
*P15924	DESP	Desmoplakin
P16403	H12	Histone H1.2
*P18510	IL1RA	Interleukin-1 receptor antagonist protein
P19957	ELAF	Elafin
*P20061	TCO1	Transcobalamin-1
*P20930	FILA	Filaggrin
P22223	CADH3	Cadherin-3
P22894	MMP8	Neutrophil collagenase
*P23284	PPIB	Peptidyl-prolyl cis-trans isomerase B
*P23528	COF1	Cofilin-1
P23946	CMA1	Chymase
P24158	PRTN3	Myeloblastin
*P26038	MOES	Moesin
P27169	PON1	Serum paraoxonase/arylesterase 1
P29401	TKT	Transketolase
*P31151	S10A7	Protein S100-A7
*P31944	CASPE	Caspase-14
*P31947	1433S	14-3-3 protein sigma
P35222	CTNB1	Catenin beta-1
P35579	MYH9	Myosin-9
*P36955	PEDF	Pigment epithelium-derived factor
P37802	TAGL2	Transgelin-2
*P49913	CAMP	Cathelicidin antimicrobial peptide
P50552	VASP	Vasodilator-stimulated phosphoprotein
P61916	NPC2	Epididymal secretory protein E1
P62937	PPIA	Peptidyl-prolyl cis-trans isomerase A
P63104	1433Z	14-3-3 protein zeta/delta
*P80188	NGAL	Neutrophil gelatinase-associated lipocalin
P81605	DCD	Dermcidin
*P98088	MUC5A	Mucin-5AC (Fragments)
*Q01518	CAP1	Adenylyl cyclase-associated protein 1
Q02413	DSG1	Desmoglein-1
Q04118	PRB3	Basic salivary proline-rich protein 3
Q07157	ZO1	Tight junction protein Z-1
*Q08380	LG3BP	Galectin-3-binding protein
Q13018	PLA2R	Secretory phospholipase A2 receptor
*Q13421	MSLN	Mesothelin
Q13822	ENPP2	Ectonucleotide pyrophosphatase/phosphodiesterase family member 2
Q14019	COTL1	Coactosin-like protein
Q14118	DAG1	Dystroglycan
*Q14508	WFDC2	WAP four-disulfide core domain protein 2
*Q6P5S2	CF058	UPF0762 protein C6orf58
*Q6UWW0	LCN15	Lipocalin-15
Q6UXB2	VCC1	VEGF coregulated chemokine 1
*Q8TDL5	LPLC1	Long palate, lung and nasal epithelium carcinoma-associated protein 1
Q92743	HTRA1	Serine protease HTRA1
*Q96DA0	ZG16B	Zymogen granule protein 16 homolog B
Q96IY4	CBPB2	Carboxypeptidase B2
Q9GZX6	IL22	Interleukin-22
*Q9GZZ8	LACRT	Extracellular glycoprotein lacritin
*Q9HC84	MUC5B	Mucin-5B
*Q9NZT1	CALL5	Calmodulin-like protein 5
Q9Y624	JAM1	Junctional adhesion molecule A
