# Supplementary material for: Comprehensive proteome analysis of nasal lavage samples after controlled exposure to welding nanoparticles shows an induced acute phase and a nuclear receptor, LXR/RXR, activation that influence the status of the extracellular matrix
Source: Clin Proteomics. 2018 May 11;15:20. doi: 10.1186/s12014-018-9196-y (PMC5946400; doi:10.1186/s12014-018-9196-y)
Supplement: Supplementary file 6 — Additional file 6. Final SRM method for this study. The final SRM method contained 256 precursors with 811 transitions targeted 130 proteins and 4 in vivo peptide degradation products. [file 12014_2018_9196_MOESM6_ESM.xlsx]

## Sheet: Transition list _welding
Q1	Q3	RT	Protein	Dp	CE
537.775	846.432	14.56	sp|P10909|CLUS_HUMAN.IDSLLENDR.+2y7.light	72.2	26.4
537.775	646.315	14.56	sp|P10909|CLUS_HUMAN.IDSLLENDR.+2y5.light	72.2	26.4
537.775	404.189	14.56	sp|P10909|CLUS_HUMAN.IDSLLENDR.+2y3.light	72.2	26.4
881.917	1221.52	14.37	sp|P10909|CLUS_HUMAN.EILSVDC[CAM]STNNPSQAK.+2y11.light	96.9	46
881.917	644.336	14.37	sp|P10909|CLUS_HUMAN.EILSVDC[CAM]STNNPSQAK.+2y6.light	96.9	46
881.917	530.293	14.37	sp|P10909|CLUS_HUMAN.EILSVDC[CAM]STNNPSQAK.+2y5.light	96.9	46
644.823	1046.51	15.42	sp|P10909|CLUS_HUMAN.ELDESLQVAER.+2y9.light	79.9	32.5
644.823	602.326	15.42	sp|P10909|CLUS_HUMAN.ELDESLQVAER.+2y5.light	79.9	32.5
644.823	375.199	15.42	sp|P10909|CLUS_HUMAN.ELDESLQVAER.+2y3.light	79.9	32.5
454.727	752.357	4.62	sp|P10599|THIO_HUMAN.VGEFSGANK.+2y7.light	66.3	21.6
454.727	623.315	4.62	sp|P10599|THIO_HUMAN.VGEFSGANK.+2y6.light	66.3	21.6
454.727	476.246	4.62	sp|P10599|THIO_HUMAN.VGEFSGANK.+2y5.light	66.3	21.6
501.279	587.34	19.55	sp|P10599|THIO_HUMAN.LEATINELV.+2y5.light	69.6	24.3
501.279	360.213	19.55	sp|P10599|THIO_HUMAN.LEATINELV.+2y3.light	69.6	24.3
501.279	771.388	19.55	sp|P10599|THIO_HUMAN.LEATINELV.+2b7.light	69.6	24.3
575.816	912.519	13.81	sp|P02788|TRFL_HUMAN.THYYAVAVVK.+2y8.light	75	28.5
575.816	749.456	13.81	sp|P02788|TRFL_HUMAN.THYYAVAVVK.+2y7.light	75	28.5
575.816	402.177	13.81	sp|P02788|TRFL_HUMAN.THYYAVAVVK.+2b3.light	75	28.5
510.759	777.425	17.07	sp|P02788|TRFL_HUMAN.DGAGDVAFIR.+2y7.light	70.3	24.8
510.759	605.377	17.07	sp|P02788|TRFL_HUMAN.DGAGDVAFIR.+2y5.light	70.3	24.8
510.759	435.271	17.07	sp|P02788|TRFL_HUMAN.DGAGDVAFIR.+2y3.light	70.3	24.8
598.309	920.484	20.2	sp|P02788|TRFL_HUMAN.FQLFGSPSGQK.+2y9.light	76.6	29.8
598.309	807.4	20.2	sp|P02788|TRFL_HUMAN.FQLFGSPSGQK.+2y8.light	76.6	29.8
598.309	660.331	20.2	sp|P02788|TRFL_HUMAN.FQLFGSPSGQK.+2y7.light	76.6	29.8
625.307	1091.54	19.02	sp|P02787|TRFE_HUMAN.SASDLTWDNLK.+2y9.light	78.5	31.3
625.307	776.394	19.02	sp|P02787|TRFE_HUMAN.SASDLTWDNLK.+2y6.light	78.5	31.3
625.307	675.346	19.02	sp|P02787|TRFE_HUMAN.SASDLTWDNLK.+2y5.light	78.5	31.3
642.288	934.442	17.5	sp|P02787|TRFE_HUMAN.EGYYGYTGAFR.+2y8.light	79.7	32.3
642.288	771.378	17.5	sp|P02787|TRFE_HUMAN.EGYYGYTGAFR.+2y7.light	79.7	32.3
642.288	551.294	17.5	sp|P02787|TRFE_HUMAN.EGYYGYTGAFR.+2y5.light	79.7	32.3
677.819	834.414	22	sp|P02787|TRFE_HUMAN.DYELLC[CAM]LDGTR.+2y7.light	82.3	34.3
677.819	721.33	22	sp|P02787|TRFE_HUMAN.DYELLC[CAM]LDGTR.+2y6.light	82.3	34.3
677.819	333.188	22	sp|P02787|TRFE_HUMAN.DYELLC[CAM]LDGTR.+2y3.light	82.3	34.3
697.815	921.446	19.3	sp|P02766|TTHY_HUMAN.AADDTWEPFASGK.+2y8.light	83.7	35.5
697.815	735.367	19.3	sp|P02766|TTHY_HUMAN.AADDTWEPFASGK.+2y7.light	83.7	35.5
697.815	606.325	19.3	sp|P02766|TTHY_HUMAN.AADDTWEPFASGK.+2y6.light	83.7	35.5
352.695	605.314	4.14	sp|P02766|TTHY_HUMAN.VEIDTK.+2y5.light	59	15.8
352.695	476.271	4.14	sp|P02766|TTHY_HUMAN.VEIDTK.+2y4.light	59	15.8
352.695	457.229	4.14	sp|P02766|TTHY_HUMAN.VEIDTK.+2b4.light	59	15.8
511.269	565.273	20.75	sp|P02760|AMBP_HUMAN.ETLLQDFR.+2y4.light	70.3	24.8
511.269	437.214	20.75	sp|P02760|AMBP_HUMAN.ETLLQDFR.+2y3.light	70.3	24.8
511.269	322.187	20.75	sp|P02760|AMBP_HUMAN.ETLLQDFR.+2y2.light	70.3	24.8
607.34	942.519	16.79	sp|P02760|AMBP_HUMAN.TVAAC[CAM]NLPIVR.+2y8.light	77.2	30.3
607.34	711.451	16.79	sp|P02760|AMBP_HUMAN.TVAAC[CAM]NLPIVR.+2y6.light	77.2	30.3
607.34	484.324	16.79	sp|P02760|AMBP_HUMAN.TVAAC[CAM]NLPIVR.+2y4.light	77.2	30.3
462.716	617.325	13.68	sp|P00558|PGK1_HUMAN.FC[CAM]LDNGAK.+2y6.light	66.9	22.1
462.716	308.106	13.68	sp|P00558|PGK1_HUMAN.FC[CAM]LDNGAK.+2b2.light	66.9	22.1
516.737	601.319	9.1	sp|P00558|PGK1_HUMAN.DC[CAM]VGPEVEK.+2y5.light	70.7	25.2
516.737	432.155	9.1	sp|P00558|PGK1_HUMAN.DC[CAM]VGPEVEK.+2b4.light	70.7	25.2
516.737	529.208	9.1	sp|P00558|PGK1_HUMAN.DC[CAM]VGPEVEK.+2b5.light	70.7	25.2
684.359	372.224	19.55	sp|P00558|PGK1_HUMAN.AHSSMVGVNLPQK.+2y3.light	82.7	34.7
684.359	996.493	19.55	sp|P00558|PGK1_HUMAN.AHSSMVGVNLPQK.+2b10.light	82.7	34.7
395.708	432.245	11.08	sp|P23284|PPIB_HUMAN.TAWLDGK.+2y4.light	62.1	18.3
395.708	587.282	11.08	sp|P23284|PPIB_HUMAN.TAWLDGK.+2b5.light	62.1	18.3
395.708	644.304	11.08	sp|P23284|PPIB_HUMAN.TAWLDGK.+2b6.light	62.1	18.3
516.281	502.298	9.11	sp|P23284|PPIB_HUMAN.VLEGMEVVR.+2y4.light	70.7	25.1
516.281	342.202	9.11	sp|P23284|PPIB_HUMAN.VLEGMEVVR.+2b3.light	70.7	25.1
516.281	530.264	9.11	sp|P23284|PPIB_HUMAN.VLEGMEVVR.+2b5.light	70.7	25.1
494.259	803.389	11	sp|P26038|MOES_HUMAN.ALELEQER.+2y6.light	69.1	23.9
494.259	674.347	11	sp|P26038|MOES_HUMAN.ALELEQER.+2y5.light	69.1	23.9
494.259	561.263	11	sp|P26038|MOES_HUMAN.ALELEQER.+2y4.light	69.1	23.9
523.285	861.442	12.38	sp|P26038|MOES_HUMAN.ALTSELANAR.+2y8.light	71.2	25.5
523.285	760.395	12.38	sp|P26038|MOES_HUMAN.ALTSELANAR.+2y7.light	71.2	25.5
523.285	544.32	12.38	sp|P26038|MOES_HUMAN.ALTSELANAR.+2y5.light	71.2	25.5
728.7	962.458	19.56	sp|P31151|S10A7_HUMAN.IDFSEFLSLLGDIATDYHK.+3y8.light	85.9	29.9
728.7	463.219	19.56	sp|P31151|S10A7_HUMAN.IDFSEFLSLLGDIATDYHK.+3b4.light	85.9	29.9
728.7	592.261	19.56	sp|P31151|S10A7_HUMAN.IDFSEFLSLLGDIATDYHK.+3b5.light	85.9	29.9
553.238	567.296	21.96	sp|P31947|1433S_HUMAN.YEDMAAFMK.+2y5.light	73.4	27.2
553.238	496.259	21.96	sp|P31947|1433S_HUMAN.YEDMAAFMK.+2y4.light	73.4	27.2
553.238	425.222	21.96	sp|P31947|1433S_HUMAN.YEDMAAFMK.+2y3.light	73.4	27.2
527.771	385.256	21.22	sp|P31947|1433S_HUMAN.EMPPTNPIR.+2y3.light	71.5	25.8
527.771	556.244	21.22	sp|P31947|1433S_HUMAN.EMPPTNPIR.+2b5.light	71.5	25.8
527.771	670.286	21.22	sp|P31947|1433S_HUMAN.EMPPTNPIR.+2b6.light	71.5	25.8
595.334	987.602	20.13	sp|P31947|1433S_HUMAN.DSTLIMQLLR.+2y8.light	76.4	29.6
595.334	660.386	20.13	sp|P31947|1433S_HUMAN.DSTLIMQLLR.+2y5.light	76.4	29.6
595.334	661.323	20.13	sp|P31947|1433S_HUMAN.DSTLIMQLLR.+2b6.light	76.4	29.6
607.835	643.377	16.7	sp|P36955|PEDF_HUMAN.ELLDTVTAPQK.+2y6.light	77.3	30.3
607.835	544.309	16.7	sp|P36955|PEDF_HUMAN.ELLDTVTAPQK.+2y5.light	77.3	30.3
607.835	372.224	16.7	sp|P36955|PEDF_HUMAN.ELLDTVTAPQK.+2y3.light	77.3	30.3
625.835	761.492	22.39	sp|P36955|PEDF_HUMAN.DTDTGALLFIGK.+2y7.light	78.5	31.4
625.835	690.455	22.39	sp|P36955|PEDF_HUMAN.DTDTGALLFIGK.+2y6.light	78.5	31.4
625.835	934.452	22.39	sp|P36955|PEDF_HUMAN.DTDTGALLFIGK.+2b9.light	78.5	31.4
463.222	751.373	5.01	sp|P49913|CAMP_HUMAN.SSDANLYR.+2y6.light	66.9	22.1
463.222	636.346	5.01	sp|P49913|CAMP_HUMAN.SSDANLYR.+2y5.light	66.9	22.1
463.222	565.309	5.01	sp|P49913|CAMP_HUMAN.SSDANLYR.+2y4.light	66.9	22.1
391.73	628.378	8.46	sp|P98088|MUC5A_HUMAN.GPSGVPLR.+2y6.light	61.8	18
391.73	541.346	8.46	sp|P98088|MUC5A_HUMAN.GPSGVPLR.+2y5.light	61.8	18
391.73	385.256	8.46	sp|P98088|MUC5A_HUMAN.GPSGVPLR.+2y3.light	61.8	18
474.269	619.356	19.65	sp|P98088|MUC5A_HUMAN.GATVFPSLR.+2y5.light	67.7	22.7
474.269	472.288	19.65	sp|P98088|MUC5A_HUMAN.GATVFPSLR.+2y4.light	67.7	22.7
474.269	573.303	19.65	sp|P98088|MUC5A_HUMAN.GATVFPSLR.+2b6.light	67.7	22.7
433.737	729.408	8.31	sp|P01033|TIMP1_HUMAN.HLAC[CAM]LPR.+2y6.light	64.8	20.4
433.737	616.324	8.31	sp|P01033|TIMP1_HUMAN.HLAC[CAM]LPR.+2y5.light	64.8	20.4
433.737	545.286	8.31	sp|P01033|TIMP1_HUMAN.HLAC[CAM]LPR.+2y4.light	64.8	20.4
673.83	950.451	19.33	sp|P01033|TIMP1_HUMAN.EPGLC[CAM]TWQSLR.+2y7.light	82	34.1
673.83	790.421	19.33	sp|P01033|TIMP1_HUMAN.EPGLC[CAM]TWQSLR.+2y6.light	82	34.1
673.83	689.373	19.33	sp|P01033|TIMP1_HUMAN.EPGLC[CAM]TWQSLR.+2y5.light	82	34.1
405.222	544.32	16.78	sp|P08123|CO1A2_HUMAN.GHAGLAGAR.+2y6.light	62.8	18.8
405.222	487.299	16.78	sp|P08123|CO1A2_HUMAN.GHAGLAGAR.+2y5.light	62.8	18.8
405.222	507.267	16.78	sp|P08123|CO1A2_HUMAN.GHAGLAGAR.+2b6.light	62.8	18.8
829.386	736.362	22.04	sp|P05090|APOD_HUMAN.C[CAM]PNPPVQENFDVNK.+2y6.light	93.1	43
829.386	360.224	22.04	sp|P05090|APOD_HUMAN.C[CAM]PNPPVQENFDVNK.+2y3.light	93.1	43
829.386	372.134	22.04	sp|P05090|APOD_HUMAN.C[CAM]PNPPVQENFDVNK.+2b3.light	93.1	43
443.722	556.32	16.83	sp|P02452|CO1A1_HUMAN.GSEGPQGVR.+2y5.light	65.5	21
443.722	459.267	16.83	sp|P02452|CO1A1_HUMAN.GSEGPQGVR.+2y4.light	65.5	21
443.722	556.236	16.83	sp|P02452|CO1A1_HUMAN.GSEGPQGVR.+2b6.light	65.5	21
845.893	586.294	17.44	sp|P02452|CO1A1_HUMAN.DGEAGAQGPPGPAGPAGER.+2y6.light	94.3	43.9
845.893	686.274	17.44	sp|P02452|CO1A1_HUMAN.DGEAGAQGPPGPAGPAGER.+2b8.light	94.3	43.9
845.893	783.327	17.44	sp|P02452|CO1A1_HUMAN.DGEAGAQGPPGPAGPAGER.+2b9.light	94.3	43.9
904.035	759.455	16.14	sp|P14923|PLAK_HUMAN.LIILANGGPQALVQIMR.+2y6.light	98.5	47.2
904.035	646.37	16.14	sp|P14923|PLAK_HUMAN.LIILANGGPQALVQIMR.+2y5.light	98.5	47.2
904.035	547.302	16.14	sp|P14923|PLAK_HUMAN.LIILANGGPQALVQIMR.+2y4.light	98.5	47.2
688.316	822.375	11.94	sp|P15924|DESP_HUMAN.HVTSEC[CAM]LGWMR.+2y6.light	83	34.9
688.316	549.26	11.94	sp|P15924|DESP_HUMAN.HVTSEC[CAM]LGWMR.+2y4.light	83	34.9
688.316	827.372	11.94	sp|P15924|DESP_HUMAN.HVTSEC[CAM]LGWMR.+2b7.light	83	34.9
631.301	1019.49	21.55	sp|P15924|DESP_HUMAN.NQC[CAM]TQVVQER.+2y8.light	78.9	31.7
631.301	531.289	21.55	sp|P15924|DESP_HUMAN.NQC[CAM]TQVVQER.+2y4.light	78.9	31.7
631.301	432.22	21.55	sp|P15924|DESP_HUMAN.NQC[CAM]TQVVQER.+2y3.light	78.9	31.7
866.472	1075.53	23.11	sp|P18510|IL1RA_HUMAN.SHLITLLLFLFHSETIC[CAM]RPSGR.+3y9.light	95.8	35.1
866.472	338.182	23.11	sp|P18510|IL1RA_HUMAN.SHLITLLLFLFHSETIC[CAM]RPSGR.+3b3.light	95.8	35.1
866.472	451.266	23.11	sp|P18510|IL1RA_HUMAN.SHLITLLLFLFHSETIC[CAM]RPSGR.+3b4.light	95.8	35.1
620.301	799.392	19.14	sp|O75223|GGCT_HUMAN.NPSAAFFC[CAM]VAR.+2y6.light	78.2	31.1
620.301	652.324	19.14	sp|O75223|GGCT_HUMAN.NPSAAFFC[CAM]VAR.+2y5.light	78.2	31.1
620.301	563.279	19.14	sp|O75223|GGCT_HUMAN.NPSAAFFC[CAM]VAR.+2y10+2.light	78.2	31.1
660.328	906.457	16.29	sp|O75223|GGCT_HUMAN.ENGLPLEYQEK.+2y7.light	81	33.3
660.328	809.404	16.29	sp|O75223|GGCT_HUMAN.ENGLPLEYQEK.+2y6.light	81	33.3
660.328	696.32	16.29	sp|O75223|GGCT_HUMAN.ENGLPLEYQEK.+2y5.light	81	33.3
554.269	697.315	22.1	sp|O75223|GGCT_HUMAN.AIEPNDYTGK.+2y6.light	73.4	27.3
554.269	397.688	22.1	sp|O75223|GGCT_HUMAN.AIEPNDYTGK.+2y7+2.light	73.4	27.3
554.269	640.294	22.1	sp|O75223|GGCT_HUMAN.AIEPNDYTGK.+2b6.light	73.4	27.3
528.756	715.334	17.99	sp|O75594|PGRP1_HUMAN.NVQHYHMK.+2y5.light	71.6	25.8
528.756	578.276	17.99	sp|O75594|PGRP1_HUMAN.NVQHYHMK.+2y4.light	71.6	25.8
528.756	642.299	17.99	sp|O75594|PGRP1_HUMAN.NVQHYHMK.+2b5.light	71.6	25.8
441.264	685.399	10.78	sp|O75594|PGRP1_HUMAN.VPTPQAIR.+2y6.light	65.3	20.9
441.264	584.351	10.78	sp|O75594|PGRP1_HUMAN.VPTPQAIR.+2y5.light	65.3	20.9
441.264	391.73	10.78	sp|O75594|PGRP1_HUMAN.VPTPQAIR.+2y7+2.light	65.3	20.9
778.422	1115.6	20.36	sp|O75594|PGRP1_HUMAN.AAQGLLAC[CAM]GVAQGALR.+2y11.light	89.5	40.1
778.422	1002.51	20.36	sp|O75594|PGRP1_HUMAN.AAQGLLAC[CAM]GVAQGALR.+2y10.light	89.5	40.1
778.422	931.478	20.36	sp|O75594|PGRP1_HUMAN.AAQGLLAC[CAM]GVAQGALR.+2y9.light	89.5	40.1
613.312	704.357	19.64	sp|P00441|SODC_HUMAN.HVGDLGNVTADK.+2y7.light	77.7	30.7
613.312	693.331	19.64	sp|P00441|SODC_HUMAN.HVGDLGNVTADK.+2b7.light	77.7	30.7
613.312	792.4	19.64	sp|P00441|SODC_HUMAN.HVGDLGNVTADK.+2b8.light	77.7	30.7
865.503	455.802	23.05	sp|P07602|SAP_HUMAN.EIVDSYLPVILDIIK.+2y8+2.light	95.7	45
865.503	820.409	23.05	sp|P07602|SAP_HUMAN.EIVDSYLPVILDIIK.+2b7.light	95.7	45
865.503	410.708	23.05	sp|P07602|SAP_HUMAN.EIVDSYLPVILDIIK.+2b7+2.light	95.7	45
507.795	555.314	21.47	sp|P07602|SAP_HUMAN.QEILAALEK.+2b5.light	70.1	24.6
507.795	626.351	21.47	sp|P07602|SAP_HUMAN.QEILAALEK.+2b6.light	70.1	24.6
507.795	739.435	21.47	sp|P07602|SAP_HUMAN.QEILAALEK.+2b7.light	70.1	24.6
656.306	860.451	19.5	sp|P07602|SAP_HUMAN.GC[CAM]SFLPDPYQK.+2y7.light	80.7	33.1
656.306	747.367	19.5	sp|P07602|SAP_HUMAN.GC[CAM]SFLPDPYQK.+2y6.light	80.7	33.1
656.306	535.287	19.5	sp|P07602|SAP_HUMAN.GC[CAM]SFLPDPYQK.+2y4.light	80.7	33.1
654.277	932.408	21.82	sp|P07998|RNAS1_HUMAN.SNSSMHITDC[CAM]R.+2y7.light	80.6	33
654.277	801.367	21.82	sp|P07998|RNAS1_HUMAN.SNSSMHITDC[CAM]R.+2y6.light	80.6	33
654.277	858.377	21.82	sp|P07998|RNAS1_HUMAN.SNSSMHITDC[CAM]R.+2b8.light	80.6	33
451.745	714.403	9.49	sp|P0DMV9|HS71B_HUMAN.STLEPVEK.+2y6.light	66.1	21.4
451.745	472.277	9.49	sp|P0DMV9|HS71B_HUMAN.STLEPVEK.+2y4.light	66.1	21.4
451.745	627.335	9.49	sp|P0DMV9|HS71B_HUMAN.STLEPVEK.+2b6.light	66.1	21.4
733.41	1016.57	22.94	sp|P0DMV9|HS71B_HUMAN.AQIHDLVLVGGSTR.+2y10.light	86.3	37.5
733.41	788.462	22.94	sp|P0DMV9|HS71B_HUMAN.AQIHDLVLVGGSTR.+2y8.light	86.3	37.5
733.41	777.425	22.94	sp|P0DMV9|HS71B_HUMAN.AQIHDLVLVGGSTR.+2b7.light	86.3	37.5
644.306	773.365	10.09	sp|P0DMV9|HS71B_HUMAN.NALESYAFNMK.+2y6.light	79.9	32.4
644.306	678.309	10.09	sp|P0DMV9|HS71B_HUMAN.NALESYAFNMK.+2b6.light	79.9	32.4
644.306	749.346	10.09	sp|P0DMV9|HS71B_HUMAN.NALESYAFNMK.+2b7.light	79.9	32.4
599.838	886.524	18.31	sp|P16403|H12_HUMAN.ASGPPVSELITK.+2y8.light	76.7	29.9
599.838	690.403	18.31	sp|P16403|H12_HUMAN.ASGPPVSELITK.+2y6.light	76.7	29.9
599.838	492.292	18.31	sp|P16403|H12_HUMAN.ASGPPVSELITK.+2y9+2.light	76.7	29.9
409.716	648.32	14.26	sp|P29401|TKT_HUMAN.GITGVEDK.+2y6.light	63.1	19.1
409.716	428.25	14.26	sp|P29401|TKT_HUMAN.GITGVEDK.+2b5.light	63.1	19.1
409.716	672.32	14.26	sp|P29401|TKT_HUMAN.GITGVEDK.+2b7.light	63.1	19.1
471.785	502.324	6.43	sp|P29401|TKT_HUMAN.SGKPAELLK.+2y4.light	67.5	22.6
471.785	796.456	6.43	sp|P29401|TKT_HUMAN.SGKPAELLK.+2b8.light	67.5	22.6
471.785	137.082	6.43	sp|P29401|TKT_HUMAN.SGKPAELLK.+2b3+2.light	67.5	22.6
603.324	876.483	17.54	sp|P35579|MYH9_HUMAN.TDLLLEPYNK.+2y7.light	76.9	30.1
603.324	261.14	17.54	sp|P35579|MYH9_HUMAN.TDLLLEPYNK.+2y4+2.light	76.9	30.1
603.324	343.192	17.54	sp|P35579|MYH9_HUMAN.TDLLLEPYNK.+2b6+2.light	76.9	30.1
481.246	746.394	8.78	sp|P35579|MYH9_HUMAN.NTNPNFVR.+2y6.light	68.2	23.1
481.246	632.351	8.78	sp|P35579|MYH9_HUMAN.NTNPNFVR.+2y5.light	68.2	23.1
481.246	330.141	8.78	sp|P35579|MYH9_HUMAN.NTNPNFVR.+2b3.light	68.2	23.1
637.853	328.192	20.88	sp|P35579|MYH9_HUMAN.YEILTPNSIPK.+2y6+2.light	79.4	32.1
637.853	620.329	20.88	sp|P35579|MYH9_HUMAN.YEILTPNSIPK.+2b5.light	79.4	32.1
637.853	516.274	20.88	sp|P35579|MYH9_HUMAN.YEILTPNSIPK.+2b9+2.light	79.4	32.1
922.437	658.31	13.6	sp|P61916|NPC2_HUMAN.EVNVSPC[CAM]PTQPC[CAM]QLSK.+2y11+2.light	99.8	48.3
922.437	1209.56	13.6	sp|P61916|NPC2_HUMAN.EVNVSPC[CAM]PTQPC[CAM]QLSK.+2b11.light	99.8	48.3
922.437	265.134	13.6	sp|P61916|NPC2_HUMAN.EVNVSPC[CAM]PTQPC[CAM]QLSK.+2b5+2.light	99.8	48.3
508.763	759.382	7.9	sp|P61916|NPC2_HUMAN.SGINC[CAM]PIQK.+2y6.light	70.2	24.7
508.763	645.339	7.9	sp|P61916|NPC2_HUMAN.SGINC[CAM]PIQK.+2y5.light	70.2	24.7
508.763	485.308	7.9	sp|P61916|NPC2_HUMAN.SGINC[CAM]PIQK.+2y4.light	70.2	24.7
577.79	878.462	20.64	sp|P62937|PPIA_HUMAN.FEDENFILK.+2y7.light	75.1	28.6
577.79	763.435	20.64	sp|P62937|PPIA_HUMAN.FEDENFILK.+2y6.light	75.1	28.6
577.79	634.392	20.64	sp|P62937|PPIA_HUMAN.FEDENFILK.+2y5.light	75.1	28.6
639.794	961.477	21.32	sp|P62937|PPIA_HUMAN.EGMNIVEAMER.+2y8.light	79.5	32.2
639.794	847.434	21.32	sp|P62937|PPIA_HUMAN.EGMNIVEAMER.+2y7.light	79.5	32.2
639.794	734.35	21.32	sp|P62937|PPIA_HUMAN.EGMNIVEAMER.+2y6.light	79.5	32.2
445.253	691.362	4.11	sp|P63104|1433Z_HUMAN.VVSSIEQK.+2y6.light	65.6	21.1
445.253	604.33	4.11	sp|P63104|1433Z_HUMAN.VVSSIEQK.+2y5.light	65.6	21.1
554.782	623.362	22.1	sp|P63104|1433Z_HUMAN.EMQPTHPIR.+2y5.light	73.5	27.3
554.782	385.256	22.1	sp|P63104|1433Z_HUMAN.EMQPTHPIR.+2y3.light	73.5	27.3
554.782	724.308	22.1	sp|P63104|1433Z_HUMAN.EMQPTHPIR.+2b6.light	73.5	27.3
564.768	628.341	5.31	sp|P81605|DCD_HUMAN.ENAGEDPGLAR.+2y6.light	74.2	27.9
564.768	513.314	5.31	sp|P81605|DCD_HUMAN.ENAGEDPGLAR.+2y5.light	74.2	27.9
564.768	308.614	5.31	sp|P81605|DCD_HUMAN.ENAGEDPGLAR.+2b6+2.light	74.2	27.9
581.285	876.431	17.51	sp|P81605|DCD_HUMAN.DAVEDLESVGK.+2y8.light	75.4	28.8
581.285	632.361	17.51	sp|P81605|DCD_HUMAN.DAVEDLESVGK.+2y6.light	75.4	28.8
581.285	859.368	17.51	sp|P81605|DCD_HUMAN.DAVEDLESVGK.+2b8.light	75.4	28.8
569.297	699.353	7.56	sp|Q04118|PRB3_HUMAN.RPQGGNQPQR.+2y6.light	74.5	28.1
569.297	642.332	7.56	sp|Q04118|PRB3_HUMAN.RPQGGNQPQR.+2y5.light	74.5	28.1
569.297	400.23	7.56	sp|Q04118|PRB3_HUMAN.RPQGGNQPQR.+2y3.light	74.5	28.1
467.753	706.388	11.31	sp|Q14019|COTL1_HUMAN.EVVQNFAK.+2y6.light	67.2	22.4
467.753	607.32	11.31	sp|Q14019|COTL1_HUMAN.EVVQNFAK.+2y5.light	67.2	22.4
467.753	479.261	11.31	sp|Q14019|COTL1_HUMAN.EVVQNFAK.+2y4.light	67.2	22.4
511.756	780.377	17.9	sp|Q14019|COTL1_HUMAN.ELEEDFIK.+2y6.light	70.4	24.9
511.756	651.335	17.9	sp|Q14019|COTL1_HUMAN.ELEEDFIK.+2y5.light	70.4	24.9
511.756	522.292	17.9	sp|Q14019|COTL1_HUMAN.ELEEDFIK.+2y4.light	70.4	24.9
488.755	750.334	16.07	sp|O75556|SG2A1_HUMAN.LLEDMVEK.+2y6.light	68.7	23.6
488.755	621.291	16.07	sp|O75556|SG2A1_HUMAN.LLEDMVEK.+2y5.light	68.7	23.6
488.755	506.264	16.07	sp|O75556|SG2A1_HUMAN.LLEDMVEK.+2y4.light	68.7	23.6
690.356	1165.57	18.94	sp|O75556|SG2A1_HUMAN.TINSDISIPEYK.+2y10.light	83.2	35.1
690.356	849.472	18.94	sp|O75556|SG2A1_HUMAN.TINSDISIPEYK.+2y7.light	83.2	35.1
690.356	736.388	18.94	sp|O75556|SG2A1_HUMAN.TINSDISIPEYK.+2y6.light	83.2	35.1
595.28	901.464	6.94	sp|O75556|SG2A1_HUMAN.QC[CAM]FLNQSHR.+2y7.light	76.4	29.6
595.28	754.395	6.94	sp|O75556|SG2A1_HUMAN.QC[CAM]FLNQSHR.+2y6.light	76.4	29.6
595.28	641.311	6.94	sp|O75556|SG2A1_HUMAN.QC[CAM]FLNQSHR.+2y5.light	76.4	29.6
435.258	701.419	9.52	sp|O95968|SG1D1_HUMAN.APLEAVAAK.+2y7.light	64.9	20.5
435.258	588.335	9.52	sp|O95968|SG1D1_HUMAN.APLEAVAAK.+2y6.light	64.9	20.5
435.258	459.293	9.52	sp|O95968|SG1D1_HUMAN.APLEAVAAK.+2y5.light	64.9	20.5
486.216	496.186	14.6	sp|P00734|THRB_HUMAN.YTAC[CAM]ETAR.+2b4.light	68.6	23.4
486.216	625.229	14.6	sp|P00734|THRB_HUMAN.YTAC[CAM]ETAR.+2b5.light	68.6	23.4
486.216	726.276	14.6	sp|P00734|THRB_HUMAN.YTAC[CAM]ETAR.+2b6.light	68.6	23.4
574.779	891.414	18.83	sp|P00734|THRB_HUMAN.SGIEC[CAM]QLWR.+2y6.light	74.9	28.5
574.779	762.372	18.83	sp|P00734|THRB_HUMAN.SGIEC[CAM]QLWR.+2y5.light	74.9	28.5
574.779	361.198	18.83	sp|P00734|THRB_HUMAN.SGIEC[CAM]QLWR.+2y2.light	74.9	28.5
508.275	787.431	14.68	sp|P00751|CFAB_HUMAN.DISEVVTPR.+2y7.light	70.1	24.7
508.275	571.356	14.68	sp|P00751|CFAB_HUMAN.DISEVVTPR.+2y5.light	70.1	24.7
508.275	373.219	14.68	sp|P00751|CFAB_HUMAN.DISEVVTPR.+2y3.light	70.1	24.7
1150.07	597.306	24.82	sp|P01008|ANT3_HUMAN.NDNDNIFLSPLSISTAFAMTK.+2y5.light	116.1	61.3
1150.07	1033.46	24.82	sp|P01008|ANT3_HUMAN.NDNDNIFLSPLSISTAFAMTK.+2b9.light	116.1	61.3
767.047	597.306	24.82	sp|P01008|ANT3_HUMAN.NDNDNIFLSPLSISTAFAMTK.+3y5.light	88.7	31.3
767.047	1033.46	24.82	sp|P01008|ANT3_HUMAN.NDNDNIFLSPLSISTAFAMTK.+3b9.light	88.7	31.3
917.465	1030.54	20.43	sp|P01009|A1AT_HUMAN.VFSNGADLSGVTEEAPLK.+2y10.light	99.4	48
917.465	943.509	20.43	sp|P01009|A1AT_HUMAN.VFSNGADLSGVTEEAPLK.+2y9.light	99.4	48
917.465	357.25	20.43	sp|P01009|A1AT_HUMAN.VFSNGADLSGVTEEAPLK.+2y3.light	99.4	48
611.979	787.42	20.43	sp|P01009|A1AT_HUMAN.VFSNGADLSGVTEEAPLK.+3y7.light	77.6	25.4
611.979	686.372	20.43	sp|P01009|A1AT_HUMAN.VFSNGADLSGVTEEAPLK.+3y6.light	77.6	25.4
611.979	691.305	20.43	sp|P01009|A1AT_HUMAN.VFSNGADLSGVTEEAPLK.+3b7.light	77.6	25.4
444.755	718.398	13.71	sp|P01009|A1AT_HUMAN.AVLTIDEK.+2y6.light	65.6	21.1
444.755	605.314	13.71	sp|P01009|A1AT_HUMAN.AVLTIDEK.+2y5.light	65.6	21.1
444.755	504.266	13.71	sp|P01009|A1AT_HUMAN.AVLTIDEK.+2y4.light	65.6	21.1
487.269	716.43	17.71	sp|P01011|AACT_HUMAN.EQLSLLDR.+2y6.light	68.6	23.5
487.269	603.346	17.71	sp|P01011|AACT_HUMAN.EQLSLLDR.+2y5.light	68.6	23.5
487.269	516.314	17.71	sp|P01011|AACT_HUMAN.EQLSLLDR.+2y4.light	68.6	23.5
682.357	1079.59	26.16	sp|P01023|A2MG_HUMAN.AFQPFFVELTMPYSVIR.+3y9.light	82.6	28.1
682.357	865.46	26.16	sp|P01023|A2MG_HUMAN.AFQPFFVELTMPYSVIR.+3y7.light	82.6	28.1
682.357	347.171	26.16	sp|P01023|A2MG_HUMAN.AFQPFFVELTMPYSVIR.+3b3.light	82.6	28.1
628.687	755.466	21.75	sp|P01023|A2MG_HUMAN.VSVQLEASPAFLAVPVEK.+3y7.light	78.8	26.1
628.687	656.361	21.75	sp|P01023|A2MG_HUMAN.VSVQLEASPAFLAVPVEK.+3b6.light	78.8	26.1
628.687	727.398	21.75	sp|P01023|A2MG_HUMAN.VSVQLEASPAFLAVPVEK.+3b7.light	78.8	26.1
920.963	1169.62	13.6	sp|P01023|A2MG_HUMAN.AHTSFQISLSVSYTGSR.+2y11.light	99.7	48.2
920.963	1171.61	13.6	sp|P01023|A2MG_HUMAN.AHTSFQISLSVSYTGSR.+2b11.light	99.7	48.2
614.311	670.315	13.6	sp|P01023|A2MG_HUMAN.AHTSFQISLSVSYTGSR.+3y6.light	77.7	25.5
614.311	785.394	13.6	sp|P01023|A2MG_HUMAN.AHTSFQISLSVSYTGSR.+3b7.light	77.7	25.5
822.899	1090.5	17.33	sp|P01034|CYTC_HUMAN.LVGGPMDASVEEEGVR.+2y10.light	92.7	42.6
822.899	975.474	17.33	sp|P01034|CYTC_HUMAN.LVGGPMDASVEEEGVR.+2y9.light	92.7	42.6
822.899	904.437	17.33	sp|P01034|CYTC_HUMAN.LVGGPMDASVEEEGVR.+2y8.light	92.7	42.6
613.806	1042.48	19.21	sp|P01034|CYTC_HUMAN.ALDFAVGEYNK.+2y9.light	77.7	30.7
613.806	780.389	19.21	sp|P01034|CYTC_HUMAN.ALDFAVGEYNK.+2y7.light	77.7	30.7
613.806	709.352	19.21	sp|P01034|CYTC_HUMAN.ALDFAVGEYNK.+2y6.light	77.7	30.7
441.288	725.467	9.95	sp|P01036|CYTS_HUMAN.RPLQVLR.+2y6.light	65.3	20.9
441.288	594.372	9.95	sp|P01036|CYTS_HUMAN.RPLQVLR.+2b5.light	65.3	20.9
441.288	707.456	9.95	sp|P01036|CYTS_HUMAN.RPLQVLR.+2b6.light	65.3	20.9
985.951	1093.49	26.46	sp|P01036|CYTS_HUMAN.QLC[CAM]SFEIYEVPWEDR.+2y8.light	104.3	51.9
985.951	702.321	26.46	sp|P01036|CYTS_HUMAN.QLC[CAM]SFEIYEVPWEDR.+2y5.light	104.3	51.9
657.637	801.389	26.46	sp|P01036|CYTS_HUMAN.QLC[CAM]SFEIYEVPWEDR.+3y6.light	80.8	27.2
657.637	702.321	26.46	sp|P01036|CYTS_HUMAN.QLC[CAM]SFEIYEVPWEDR.+3y5.light	80.8	27.2
502.288	776.441	18.64	sp|P01042|KNG1_HUMAN.QVVAGLNFR.+2y7.light	69.7	24.3
502.288	677.373	18.64	sp|P01042|KNG1_HUMAN.QVVAGLNFR.+2y6.light	69.7	24.3
502.288	606.336	18.64	sp|P01042|KNG1_HUMAN.QVVAGLNFR.+2y5.light	69.7	24.3
1068.49	1237.55	9.13	sp|P01834|IGKC_HUMAN.VDNALQSGNSQESVTEQDSK.+2y11.light	110.2	56.6
1068.49	1150.52	9.13	sp|P01834|IGKC_HUMAN.VDNALQSGNSQESVTEQDSK.+2y10.light	110.2	56.6
712.661	893.421	9.13	sp|P01834|IGKC_HUMAN.VDNALQSGNSQESVTEQDSK.+3y8.light	84.8	29.3
712.661	806.389	9.13	sp|P01834|IGKC_HUMAN.VDNALQSGNSQESVTEQDSK.+3y7.light	84.8	29.3
751.883	1036.59	20.7	sp|P01834|IGKC_HUMAN.DSTYSLSSTLTLSK.+2y10.light	87.6	38.6
751.883	949.556	20.7	sp|P01834|IGKC_HUMAN.DSTYSLSSTLTLSK.+2y9.light	87.6	38.6
751.883	836.472	20.7	sp|P01834|IGKC_HUMAN.DSTYSLSSTLTLSK.+2y8.light	87.6	38.6
713.681	940.437	20.78	sp|P01857|IGHG1_HUMAN.TPEVTC[CAM]VVVDVSHEDPEVK.+3y8.light	84.8	29.3
713.681	853.405	20.78	sp|P01857|IGHG1_HUMAN.TPEVTC[CAM]VVVDVSHEDPEVK.+3y7.light	84.8	29.3
713.681	472.277	20.78	sp|P01857|IGHG1_HUMAN.TPEVTC[CAM]VVVDVSHEDPEVK.+3y4.light	84.8	29.3
897.499	1096.55	26.19	sp|P01859|IGHG2_HUMAN.VVSVLTVVHQDWLNGK.+2y9.light	98	46.9
598.668	1096.55	26.19	sp|P01859|IGHG2_HUMAN.VVSVLTVVHQDWLNGK.+3y9.light	76.6	24.9
598.668	997.485	26.19	sp|P01859|IGHG2_HUMAN.VVSVLTVVHQDWLNGK.+3y8.light	76.6	24.9
598.668	617.341	26.19	sp|P01859|IGHG2_HUMAN.VVSVLTVVHQDWLNGK.+3y5.light	76.6	24.9
412.747	654.382	13.44	sp|P01859|IGHG2_HUMAN.GLPAPIEK.+2y6.light	63.3	19.2
412.747	557.329	13.44	sp|P01859|IGHG2_HUMAN.GLPAPIEK.+2y5.light	63.3	19.2
412.747	486.292	13.44	sp|P01859|IGHG2_HUMAN.GLPAPIEK.+2y4.light	63.3	19.2
756.852	1111.54	17.84	sp|P01877|IGHA2_HUMAN.DASGATFTWTPSSGK.+2y10.light	87.9	38.8
756.852	863.426	17.84	sp|P01877|IGHA2_HUMAN.DASGATFTWTPSSGK.+2y8.light	87.9	38.8
756.852	762.378	17.84	sp|P01877|IGHA2_HUMAN.DASGATFTWTPSSGK.+2y7.light	87.9	38.8
324.838	347.193	8.11	sp|P02652|APOA2_HUMAN.SPELQAEAK.+3y3.light	57	14.5
324.838	330.19	8.11	sp|P02652|APOA2_HUMAN.SPELQAEAK.+3y6+2.light	57	14.5
324.838	413.701	8.11	sp|P02652|APOA2_HUMAN.SPELQAEAK.+3b8+2.light	57	14.5
471.287	684.465	17.86	sp|P02652|APOA2_HUMAN.EQLTPLIK.+2y6.light	67.5	22.6
471.287	571.381	17.86	sp|P02652|APOA2_HUMAN.EQLTPLIK.+2y5.light	67.5	22.6
471.287	470.334	17.86	sp|P02652|APOA2_HUMAN.EQLTPLIK.+2y4.light	67.5	22.6
791.002	1104.68	21.23	sp|P02675|FIBB_HUMAN.HLLLLLLC[CAM]VFLVK.+2y9.light	90.4	40.8
791.002	1075.67	21.23	sp|P02675|FIBB_HUMAN.HLLLLLLC[CAM]VFLVK.+2b9.light	90.4	40.8
791.002	1222.74	21.23	sp|P02675|FIBB_HUMAN.HLLLLLLC[CAM]VFLVK.+2b10.light	90.4	40.8
709.699	1028.55	20.32	sp|P02675|FIBB_HUMAN.HQLYIDETVNSNIPTNLR.+3y9.light	84.6	29.2
709.699	914.505	20.32	sp|P02675|FIBB_HUMAN.HQLYIDETVNSNIPTNLR.+3y8.light	84.6	29.2
709.699	600.346	20.32	sp|P02675|FIBB_HUMAN.HQLYIDETVNSNIPTNLR.+3y5.light	84.6	29.2
620.263	638.305	18.21	sp|P02675|FIBB_HUMAN.EDGGGWWYNR.+2y4.light	78.1	31.1
620.263	452.225	18.21	sp|P02675|FIBB_HUMAN.EDGGGWWYNR.+2y3.light	78.1	31.1
597.748	645.357	12.96	sp|P02679|FIBG_HUMAN.DNC[CAM]C[CAM]ILDER.+2y5.light	76.5	29.8
597.748	532.273	12.96	sp|P02679|FIBG_HUMAN.DNC[CAM]C[CAM]ILDER.+2y4.light	76.5	29.8
597.748	304.162	12.96	sp|P02679|FIBG_HUMAN.DNC[CAM]C[CAM]ILDER.+2y2.light	76.5	29.8
594.307	980.552	21.52	sp|P02679|FIBG_HUMAN.DLQSLEDILHQVENK.+3y8.light	76.3	24.8
594.307	867.468	21.52	sp|P02679|FIBG_HUMAN.DLQSLEDILHQVENK.+3y7.light	76.3	24.8
594.307	801.362	21.52	sp|P02679|FIBG_HUMAN.DLQSLEDILHQVENK.+3b7.light	76.3	24.8
886.992	685.424	26.53	sp|P02749|APOH_HUMAN.FIC[CAM]PLTGLWPINTLK.+2y6.light	97.2	46.3
886.992	421.19	26.53	sp|P02749|APOH_HUMAN.FIC[CAM]PLTGLWPINTLK.+2b3.light	97.2	46.3
591.664	685.424	26.53	sp|P02749|APOH_HUMAN.FIC[CAM]PLTGLWPINTLK.+3y6.light	76.1	24.7
591.664	902.48	26.53	sp|P02749|APOH_HUMAN.FIC[CAM]PLTGLWPINTLK.+3b8.light	76.1	24.7
751.893	1243.68	24.69	sp|P02749|APOH_HUMAN.VC[CAM]PFAGILENGAVR.+2y12.light	87.6	38.6
751.893	928.521	24.69	sp|P02749|APOH_HUMAN.VC[CAM]PFAGILENGAVR.+2y9.light	87.6	38.6
501.598	645.331	24.69	sp|P02749|APOH_HUMAN.VC[CAM]PFAGILENGAVR.+3y6.light	69.7	21.2
501.598	516.289	24.69	sp|P02749|APOH_HUMAN.VC[CAM]PFAGILENGAVR.+3y5.light	69.7	21.2
388.698	402.162	3.55	sp|P02763|A1AG1_HUMAN.ENGTISR.+2b4.light	61.6	17.9
388.698	515.246	3.55	sp|P02763|A1AG1_HUMAN.ENGTISR.+2b5.light	61.6	17.9
388.698	602.278	3.55	sp|P02763|A1AG1_HUMAN.ENGTISR.+2b6.light	61.6	17.9
556.767	811.398	16.31	sp|P02763|A1AG1_HUMAN.SDVVYTDWK.+2y6.light	73.6	27.4
556.767	333.192	16.31	sp|P02763|A1AG1_HUMAN.SDVVYTDWK.+2y2.light	73.6	27.4
407.229	666.382	14.55	sp|P02765|FETUA_HUMAN.FSVVYAK.+2y6.light	62.9	18.9
407.229	579.35	14.55	sp|P02765|FETUA_HUMAN.FSVVYAK.+2y5.light	62.9	18.9
407.229	480.282	14.55	sp|P02765|FETUA_HUMAN.FSVVYAK.+2y4.light	62.9	18.9
424.221	573.361	10.16	sp|P02765|FETUA_HUMAN.C[CAM]NLLAEK.+2y5.light	64.1	19.9
424.221	460.277	10.16	sp|P02765|FETUA_HUMAN.C[CAM]NLLAEK.+2y4.light	64.1	19.9
424.221	347.193	10.16	sp|P02765|FETUA_HUMAN.C[CAM]NLLAEK.+2y3.light	64.1	19.9
1008.54	683.329	18.27	sp|P02765|FETUA_HUMAN.TVVQPSVGAAAGPVVPPC[CAM]PGR.+2y6.light	106	53.2
672.695	978.519	18.27	sp|P02765|FETUA_HUMAN.TVVQPSVGAAAGPVVPPC[CAM]PGR.+3y9.light	81.9	27.7
672.695	1038.56	18.27	sp|P02765|FETUA_HUMAN.TVVQPSVGAAAGPVVPPC[CAM]PGR.+3b12.light	81.9	27.7
475.734	837.377	6.56	sp|P02774|VTDB_HUMAN.LC[CAM]DNLSTK.+2y7.light	67.8	22.8
475.734	677.346	6.56	sp|P02774|VTDB_HUMAN.LC[CAM]DNLSTK.+2y6.light	67.8	22.8
475.734	335.193	6.56	sp|P02774|VTDB_HUMAN.LC[CAM]DNLSTK.+2y3.light	67.8	22.8
458.232	752.394	17.01	sp|P02774|VTDB_HUMAN.YTFELSR.+2y6.light	66.5	21.8
458.232	651.346	17.01	sp|P02774|VTDB_HUMAN.YTFELSR.+2y5.light	66.5	21.8
458.232	504.278	17.01	sp|P02774|VTDB_HUMAN.YTFELSR.+2y4.light	66.5	21.8
610.807	959.495	21.26	sp|P02790|HEMO_HUMAN.NFPSPVDAAFR.+2y9.light	77.5	30.5
610.807	775.41	21.26	sp|P02790|HEMO_HUMAN.NFPSPVDAAFR.+2y7.light	77.5	30.5
610.807	579.289	21.26	sp|P02790|HEMO_HUMAN.NFPSPVDAAFR.+2y5.light	77.5	30.5
571.819	770.358	19.42	sp|P02790|HEMO_HUMAN.QGHNSVFLIK.+2b7.light	74.7	28.3
571.819	883.442	19.42	sp|P02790|HEMO_HUMAN.QGHNSVFLIK.+2b8.light	74.7	28.3
919.447	906.483	24.33	sp|P02790|HEMO_HUMAN.SGAQATWTELPWPHEK.+2y7.light	99.6	48.1
919.447	793.399	24.33	sp|P02790|HEMO_HUMAN.SGAQATWTELPWPHEK.+2y6.light	99.6	48.1
919.447	510.267	24.33	sp|P02790|HEMO_HUMAN.SGAQATWTELPWPHEK.+2y4.light	99.6	48.1
555.722	790.376	4.71	sp|P03973|SLPI_HUMAN.C[CAM]C[CAM]PDTC[CAM]GIK.+2y7.light	73.5	27.4
555.722	693.324	4.71	sp|P03973|SLPI_HUMAN.C[CAM]C[CAM]PDTC[CAM]GIK.+2y6.light	73.5	27.4
555.722	578.297	4.71	sp|P03973|SLPI_HUMAN.C[CAM]C[CAM]PDTC[CAM]GIK.+2y5.light	73.5	27.4
692.83	1111.54	14.45	sp|P03973|SLPI_HUMAN.C[CAM]LDPVDTPNPTR.+2y10.light	83.3	35.2
692.83	996.511	14.45	sp|P03973|SLPI_HUMAN.C[CAM]LDPVDTPNPTR.+2y9.light	83.3	35.2
692.83	800.39	14.45	sp|P03973|SLPI_HUMAN.C[CAM]LDPVDTPNPTR.+2y7.light	83.3	35.2
571.614	813.446	14.45	sp|P04040|CATA_HUMAN.GAGAFGYFEVTHDITK.+3y7.light	74.7	23.9
571.614	714.378	14.45	sp|P04040|CATA_HUMAN.GAGAFGYFEVTHDITK.+3y6.light	74.7	23.9
571.614	626.814	14.45	sp|P04040|CATA_HUMAN.GAGAFGYFEVTHDITK.+3y10+2.light	74.7	23.9
571.614	676.799	14.45	sp|P04040|CATA_HUMAN.GAGAFGYFEVTHDITK.+3b13+2.light	74.7	23.9
331.179	560.304	8.04	sp|P04040|CATA_HUMAN.TDQGIK.+2y5.light	57.5	14.6
331.179	345.14	8.04	sp|P04040|CATA_HUMAN.TDQGIK.+2b3.light	57.5	14.6
331.179	402.162	8.04	sp|P04040|CATA_HUMAN.TDQGIK.+2b4.light	57.5	14.6
663.856	1012.55	18.97	sp|P04080|CYTB_HUMAN.SQVVAGTNYFIK.+2y9.light	81.3	33.5
663.856	913.478	18.97	sp|P04080|CYTB_HUMAN.SQVVAGTNYFIK.+2y8.light	81.3	33.5
663.856	842.441	18.97	sp|P04080|CYTB_HUMAN.SQVVAGTNYFIK.+2y7.light	81.3	33.5
803.482	884.582	25.69	sp|P04083|ANXA1_HUMAN.ALTGHLEEVVLALLK.+2y8.light	91.3	41.5
803.482	480.257	25.69	sp|P04083|ANXA1_HUMAN.ALTGHLEEVVLALLK.+2b5.light	91.3	41.5
803.482	593.341	25.69	sp|P04083|ANXA1_HUMAN.ALTGHLEEVVLALLK.+2b6.light	91.3	41.5
532.75	620.307	7.1	sp|P04083|ANXA1_HUMAN.SEIDMNDIK.+2y5.light	71.9	26.1
532.75	576.233	7.1	sp|P04083|ANXA1_HUMAN.SEIDMNDIK.+2b5.light	71.9	26.1
532.75	918.387	7.1	sp|P04083|ANXA1_HUMAN.SEIDMNDIK.+2b8.light	71.9	26.1
403.219	706.363	11.01	sp|P04406|G3P_HUMAN.VGVNGFGR.+2y7.light	62.6	18.7
403.219	550.273	11.01	sp|P04406|G3P_HUMAN.VGVNGFGR.+2y5.light	62.6	18.7
403.219	436.23	11.01	sp|P04406|G3P_HUMAN.VGVNGFGR.+2y4.light	62.6	18.7
416.258	401.287	15.88	sp|P04792|HSPB1_HUMAN.VPFSLLR.+2y3.light	63.5	19.4
416.258	431.229	15.88	sp|P04792|HSPB1_HUMAN.VPFSLLR.+2b4.light	63.5	19.4
582.314	660.383	23.43	sp|P04792|HSPB1_HUMAN.LFDQAFGLPR.+2y6.light	75.4	28.9
582.314	589.346	23.43	sp|P04792|HSPB1_HUMAN.LFDQAFGLPR.+2y5.light	75.4	28.9
582.314	722.351	23.43	sp|P04792|HSPB1_HUMAN.LFDQAFGLPR.+2b6.light	75.4	28.9
482.243	906.458	7.88	sp|P05109|S10A8_HUMAN.GNFHAVYR.+2y7.light	68.3	23.2
482.243	437.251	7.88	sp|P05109|S10A8_HUMAN.GNFHAVYR.+2y3.light	68.3	23.2
482.243	453.733	7.88	sp|P05109|S10A8_HUMAN.GNFHAVYR.+2y7+2.light	68.3	23.2
711.358	1066.5	16.93	sp|P05109|S10A8_HUMAN.LLETEC[CAM]PQYIR.+2y8.light	84.7	36.2
711.358	836.408	16.93	sp|P05109|S10A8_HUMAN.LLETEC[CAM]PQYIR.+2y6.light	84.7	36.2
711.358	676.378	16.93	sp|P05109|S10A8_HUMAN.LLETEC[CAM]PQYIR.+2y5.light	84.7	36.2
455.735	465.234	8.91	sp|P05155|IC1_HUMAN.TLYSSSPR.+2b4.light	66.4	21.7
455.735	639.298	8.91	sp|P05155|IC1_HUMAN.TLYSSSPR.+2b6.light	66.4	21.7
455.735	320.153	8.91	sp|P05155|IC1_HUMAN.TLYSSSPR.+2b6+2.light	66.4	21.7
531.932	618.818	19.12	sp|P05155|IC1_HUMAN.LEDMEQALSPSVFK.+3y11+2.light	71.8	22.4
531.932	618.244	19.12	sp|P05155|IC1_HUMAN.LEDMEQALSPSVFK.+3b5.light	71.8	22.4
531.932	650.808	19.12	sp|P05155|IC1_HUMAN.LEDMEQALSPSVFK.+3b12+2.light	71.8	22.4
593.353	910.572	21.54	sp|P05155|IC1_HUMAN.FQPTLLTLPR.+2y8.light	76.2	29.5
593.353	455.79	21.54	sp|P05155|IC1_HUMAN.FQPTLLTLPR.+2y8+2.light	76.2	29.5
593.353	801.451	21.54	sp|P05155|IC1_HUMAN.FQPTLLTLPR.+2b7.light	76.2	29.5
395.905	455.79	21.54	sp|P05155|IC1_HUMAN.FQPTLLTLPR.+3y8+2.light	62.1	17.2
395.905	401.229	21.54	sp|P05155|IC1_HUMAN.FQPTLLTLPR.+3b7+2.light	62.1	17.2
395.905	506.297	21.54	sp|P05155|IC1_HUMAN.FQPTLLTLPR.+3b9+2.light	62.1	17.2
472.769	626.398	18.89	sp|P05164|PERM_HUMAN.NGFPVALAR.+2y6.light	67.6	22.6
472.769	430.277	18.89	sp|P05164|PERM_HUMAN.NGFPVALAR.+2y4.light	67.6	22.6
472.769	319.14	18.89	sp|P05164|PERM_HUMAN.NGFPVALAR.+2b3.light	67.6	22.6
576.812	968.495	22.63	sp|P05164|PERM_HUMAN.IANVFTNAFR.+2y8.light	75	28.6
576.812	755.383	22.63	sp|P05164|PERM_HUMAN.IANVFTNAFR.+2y6.light	75	28.6
576.812	608.315	22.63	sp|P05164|PERM_HUMAN.IANVFTNAFR.+2y5.light	75	28.6
871.917	1020.45	13.5	sp|P06702|S10A9_HUMAN.VIEHIMEDLDTNADK.+2y9.light	96.2	45.4
871.917	548.267	13.5	sp|P06702|S10A9_HUMAN.VIEHIMEDLDTNADK.+2y5.light	96.2	45.4
871.917	592.345	13.5	sp|P06702|S10A9_HUMAN.VIEHIMEDLDTNADK.+2b5.light	96.2	45.4
963.495	1218.71	23.98	sp|P06703|S10A6_HUMAN.DQEVNFQEYVTFLGALALIYNEALK.+3y11.light	102.7	38.8
963.495	1147.67	23.98	sp|P06703|S10A6_HUMAN.DQEVNFQEYVTFLGALALIYNEALK.+3y10.light	102.7	38.8
963.495	1034.59	23.98	sp|P06703|S10A6_HUMAN.DQEVNFQEYVTFLGALALIYNEALK.+3y9.light	102.7	38.8
437.907	550.28	19.15	sp|P06727|APOA4_HUMAN.LVPFATELHER.+3y9+2.light	65.1	18.8
437.907	528.318	19.15	sp|P06727|APOA4_HUMAN.LVPFATELHER.+3b5.light	65.1	18.8
437.907	629.366	19.15	sp|P06727|APOA4_HUMAN.LVPFATELHER.+3b6.light	65.1	18.8
675.83	1079.5	17.6	sp|P06727|APOA4_HUMAN.SLAPYAQDTQEK.+2y9.light	82.1	34.2
675.83	540.254	17.6	sp|P06727|APOA4_HUMAN.SLAPYAQDTQEK.+2y9+2.light	82.1	34.2
675.83	272.16	17.6	sp|P06727|APOA4_HUMAN.SLAPYAQDTQEK.+2b3.light	82.1	34.2
399.524	549.249	18.72	sp|P06727|APOA4_HUMAN.VEPYGENFNK.+3y9+2.light	62.3	17.4
399.524	468.709	18.72	sp|P06727|APOA4_HUMAN.VEPYGENFNK.+3b8+2.light	62.3	17.4
399.524	525.73	18.72	sp|P06727|APOA4_HUMAN.VEPYGENFNK.+3b9+2.light	62.3	17.4
607.314	914.509	16.77	sp|P07737|PROF1_HUMAN.DSPSVWAAVPGK.+2y9.light	77.2	30.3
607.314	301.187	16.77	sp|P07737|PROF1_HUMAN.DSPSVWAAVPGK.+2y3.light	77.2	30.3
607.314	457.224	16.77	sp|P07737|PROF1_HUMAN.DSPSVWAAVPGK.+2b9+2.light	77.2	30.3
405.212	301.187	16.77	sp|P07737|PROF1_HUMAN.DSPSVWAAVPGK.+3y3.light	62.8	17.6
405.212	457.758	16.77	sp|P07737|PROF1_HUMAN.DSPSVWAAVPGK.+3y9+2.light	62.8	17.6
405.212	414.242	16.77	sp|P07737|PROF1_HUMAN.DSPSVWAAVPGK.+3y8+2.light	62.8	17.6
904.991	616.378	17.54	sp|P08246|ELNE_HUMAN.ARPHAWPFMVSLQLR.+2y5.light	98.5	47.3
904.991	529.346	17.54	sp|P08246|ELNE_HUMAN.ARPHAWPFMVSLQLR.+2y4.light	98.5	47.3
904.991	325.198	17.54	sp|P08246|ELNE_HUMAN.ARPHAWPFMVSLQLR.+2b3.light	98.5	47.3
474.75	747.418	11.26	sp|P08246|ELNE_HUMAN.SNVC[CAM]TLVR.+2y6.light	67.7	22.8
474.75	648.35	11.26	sp|P08246|ELNE_HUMAN.SNVC[CAM]TLVR.+2y5.light	67.7	22.8
474.75	488.319	11.26	sp|P08246|ELNE_HUMAN.SNVC[CAM]TLVR.+2y4.light	67.7	22.8
552.814	831.488	25.96	sp|P08311|CATG_HUMAN.VSSFLPWIR.+2y6.light	73.3	27.2
552.814	684.419	25.96	sp|P08311|CATG_HUMAN.VSSFLPWIR.+2y5.light	73.3	27.2
552.814	571.335	25.96	sp|P08311|CATG_HUMAN.VSSFLPWIR.+2y4.light	73.3	27.2
607.28	665.315	16.78	sp|P08603|CFAH_HUMAN.HGGLYHENMR.+2b6.light	77.2	30.3
607.28	794.358	16.78	sp|P08603|CFAH_HUMAN.HGGLYHENMR.+2b7.light	77.2	30.3
607.28	1039.44	16.78	sp|P08603|CFAH_HUMAN.HGGLYHENMR.+2b9.light	77.2	30.3
585.361	759.425	23.76	sp|P08670|VIME_HUMAN.ILLAELEQLK.+2y6.light	75.7	29.1
585.361	630.382	23.76	sp|P08670|VIME_HUMAN.ILLAELEQLK.+2y5.light	75.7	29.1
585.361	653.423	23.76	sp|P08670|VIME_HUMAN.ILLAELEQLK.+2b6.light	75.7	29.1
918.903	1210.5	24.32	sp|P08670|VIME_HUMAN.DGQVINETSQHHDDLE.+2y10.light	99.5	48.1
918.903	628.257	24.32	sp|P08670|VIME_HUMAN.DGQVINETSQHHDDLE.+2y5.light	99.5	48.1
918.903	1072.49	24.32	sp|P08670|VIME_HUMAN.DGQVINETSQHHDDLE.+2b10.light	99.5	48.1
638.821	1032.51	12.3	sp|P09211|GSTP1_HUMAN.MLLADQGQSWK.+2y9.light	79.5	32.1
638.821	420.224	12.3	sp|P09211|GSTP1_HUMAN.MLLADQGQSWK.+2y3.light	79.5	32.1
638.821	672.339	12.3	sp|P09211|GSTP1_HUMAN.MLLADQGQSWK.+2b6.light	79.5	32.1
583.848	954.537	11.13	sp|P11684|UTER_HUMAN.LVDTLPQKPR.+2y8.light	75.5	29
583.848	625.378	11.13	sp|P11684|UTER_HUMAN.LVDTLPQKPR.+2y5.light	75.5	29
389.568	625.378	11.13	sp|P11684|UTER_HUMAN.LVDTLPQKPR.+3y5.light	61.6	17
389.568	528.325	11.13	sp|P11684|UTER_HUMAN.LVDTLPQKPR.+3y4.light	61.6	17
446.713	493.208	5.4	sp|P11684|UTER_HUMAN.IAQSSLC[CAM]N.+2y4.light	65.7	21.2
446.713	487.251	5.4	sp|P11684|UTER_HUMAN.IAQSSLC[CAM]N.+2b5.light	65.7	21.2
446.713	600.335	5.4	sp|P11684|UTER_HUMAN.IAQSSLC[CAM]N.+2b6.light	65.7	21.2
691.8	417.246	19.04	sp|P13796|PLSL_HUMAN.GSVSDEEMMELR.+2y3.light	83.3	35.1
691.8	575.231	19.04	sp|P13796|PLSL_HUMAN.GSVSDEEMMELR.+2b6.light	83.3	35.1
691.8	966.354	19.04	sp|P13796|PLSL_HUMAN.GSVSDEEMMELR.+2b9.light	83.3	35.1
421.716	468.245	12.11	sp|P13796|PLSL_HUMAN.SSSISSFK.+2y4.light	63.9	19.7
421.716	549.251	12.11	sp|P13796|PLSL_HUMAN.SSSISSFK.+2b6.light	63.9	19.7
421.716	696.32	12.11	sp|P13796|PLSL_HUMAN.SSSISSFK.+2b7.light	63.9	19.7
364.227	571.356	10.22	sp|P14780|MMP9_HUMAN.GVVVPTR.+2y5.light	59.8	16.5
364.227	373.219	10.22	sp|P14780|MMP9_HUMAN.GVVVPTR.+2y3.light	59.8	16.5
364.227	355.234	10.22	sp|P14780|MMP9_HUMAN.GVVVPTR.+2b4.light	59.8	16.5
766.915	1119.62	24.81	sp|P14780|MMP9_HUMAN.QVWVYTGASVLGPR.+2y11.light	88.7	39.4
766.915	905.452	24.81	sp|P14780|MMP9_HUMAN.QVWVYTGASVLGPR.+2b8.light	88.7	39.4
766.915	631.332	24.81	sp|P14780|MMP9_HUMAN.QVWVYTGASVLGPR.+2b12+2.light	88.7	39.4
501.764	873.479	19.54	sp|P15311|EZRI_HUMAN.ELSEQIQR.+2y7.light	69.7	24.3
501.764	587.267	19.54	sp|P15311|EZRI_HUMAN.ELSEQIQR.+2b5.light	69.7	24.3
501.764	700.351	19.54	sp|P15311|EZRI_HUMAN.ELSEQIQR.+2b6.light	69.7	24.3
747.349	800.347	24.12	sp|P15311|EZRI_HUMAN.THNDIIHNENMR.+2y6.light	87.2	38.3
747.349	663.288	24.12	sp|P15311|EZRI_HUMAN.THNDIIHNENMR.+2y5.light	87.2	38.3
747.349	694.352	24.12	sp|P15311|EZRI_HUMAN.THNDIIHNENMR.+2b6.light	87.2	38.3
554.866	852.374	22.09	sp|P19957|ELAF_HUMAN.C[CAM]C[CAM]EGSC[CAM]GMAC[CAM]FVPQ.+3y7.light	73.5	23.3
554.866	594.165	22.09	sp|P19957|ELAF_HUMAN.C[CAM]C[CAM]EGSC[CAM]GMAC[CAM]FVPQ.+3b5.light	73.5	23.3
554.866	811.217	22.09	sp|P19957|ELAF_HUMAN.C[CAM]C[CAM]EGSC[CAM]GMAC[CAM]FVPQ.+3b7.light	73.5	23.3
489.236	547.283	17.89	sp|P20930|FILA_HUMAN.GQASSAVSDR.+2y5.light	68.8	23.6
489.236	502.226	17.89	sp|P20930|FILA_HUMAN.GQASSAVSDR.+2b6.light	68.8	23.6
489.236	601.294	17.89	sp|P20930|FILA_HUMAN.GQASSAVSDR.+2b7.light	68.8	23.6
594.353	871.561	22.74	sp|P20061|TCO1_HUMAN.GTSAVNVVLSLK.+2y8.light	76.3	29.6
594.353	772.493	22.74	sp|P20061|TCO1_HUMAN.GTSAVNVVLSLK.+2y7.light	76.3	29.6
594.353	658.45	22.74	sp|P20061|TCO1_HUMAN.GTSAVNVVLSLK.+2y6.light	76.3	29.6
465.736	759.4	6.17	sp|P20061|TCO1_HUMAN.NGENLEVR.+2y6.light	67.1	22.2
465.736	630.357	6.17	sp|P20061|TCO1_HUMAN.NGENLEVR.+2y5.light	67.1	22.2
465.736	516.314	6.17	sp|P20061|TCO1_HUMAN.NGENLEVR.+2y4.light	67.1	22.2
458.261	688.388	13.6	sp|P23528|COF1_HUMAN.NIILEEGK.+2y6.light	66.6	21.8
458.261	575.304	13.6	sp|P23528|COF1_HUMAN.NIILEEGK.+2y5.light	66.6	21.8
458.261	462.219	13.6	sp|P23528|COF1_HUMAN.NIILEEGK.+2y4.light	66.6	21.8
430.926	653.348	16.79	sp|P24158|PRTN3_HUMAN.LVNVVLGAHNVR.+3y6.light	64.6	18.6
430.926	539.809	16.79	sp|P24158|PRTN3_HUMAN.LVNVVLGAHNVR.+3y10+2.light	64.6	18.6
430.926	433.254	16.79	sp|P24158|PRTN3_HUMAN.LVNVVLGAHNVR.+3y8+2.light	64.6	18.6
731.808	700.341	20.72	sp|Q01518|CAP1_HUMAN.EMNDAAMFYTNR.+2y5.light	86.1	37.4
731.808	553.273	20.72	sp|Q01518|CAP1_HUMAN.EMNDAAMFYTNR.+2y4.light	86.1	37.4
731.808	390.21	20.72	sp|Q01518|CAP1_HUMAN.EMNDAAMFYTNR.+2y3.light	86.1	37.4
796.899	765.389	25.03	sp|Q08380|LG3BP_HUMAN.ELSEALGQIFDSQR.+2y6.light	90.8	41.1
796.899	652.305	25.03	sp|Q08380|LG3BP_HUMAN.ELSEALGQIFDSQR.+2y5.light	90.8	41.1
531.602	652.305	25.03	sp|Q08380|LG3BP_HUMAN.ELSEALGQIFDSQR.+3y5.light	71.8	22.4
531.602	505.237	25.03	sp|Q08380|LG3BP_HUMAN.ELSEALGQIFDSQR.+3y4.light	71.8	22.4
663.83	902.483	17.76	sp|Q08380|LG3BP_HUMAN.ASHEEVEGLVEK.+2y8.light	81.3	33.5
663.83	773.44	17.76	sp|Q08380|LG3BP_HUMAN.ASHEEVEGLVEK.+2y7.light	81.3	33.5
663.83	653.289	17.76	sp|Q08380|LG3BP_HUMAN.ASHEEVEGLVEK.+2b6.light	81.3	33.5
523.777	676.326	16.87	sp|Q13421|MSLN_HUMAN.GSLLSEADVR.+2y6.light	71.2	25.6
523.777	589.294	16.87	sp|Q13421|MSLN_HUMAN.GSLLSEADVR.+2y5.light	71.2	25.6
523.777	371.229	16.87	sp|Q13421|MSLN_HUMAN.GSLLSEADVR.+2b4.light	71.2	25.6
1045	1104.56	25.01	sp|Q14508|WFDC2_HUMAN.EGSC[CAM]PQVNINFPQLGLC[CAM]R.+2y9.light	108.6	55.3
1045	843.451	25.01	sp|Q14508|WFDC2_HUMAN.EGSC[CAM]PQVNINFPQLGLC[CAM]R.+2y7.light	108.6	55.3
1045	505.255	25.01	sp|Q14508|WFDC2_HUMAN.EGSC[CAM]PQVNINFPQLGLC[CAM]R.+2y4.light	108.6	55.3
462.218	478.23	17.19	sp|Q14508|WFDC2_HUMAN.VSC[CAM]VTPNF.+2y4.light	66.8	22
462.218	377.182	17.19	sp|Q14508|WFDC2_HUMAN.VSC[CAM]VTPNF.+2y3.light	66.8	22
462.218	446.207	17.19	sp|Q14508|WFDC2_HUMAN.VSC[CAM]VTPNF.+2b4.light	66.8	22
597.239	886.372	12.67	sp|Q6P5S2|CF058_HUMAN.FC[CAM]YDVSSC[CAM]R.+2y7.light	76.5	29.7
597.239	509.214	12.67	sp|Q6P5S2|CF058_HUMAN.FC[CAM]YDVSSC[CAM]R.+2y4.light	76.5	29.7
597.239	308.106	12.67	sp|Q6P5S2|CF058_HUMAN.FC[CAM]YDVSSC[CAM]R.+2b2.light	76.5	29.7
535.763	870.403	13.8	sp|Q6P5S2|CF058_HUMAN.SIGYLC[CAM]TEK.+2y7.light	72.1	26.2
535.763	650.318	13.8	sp|Q6P5S2|CF058_HUMAN.SIGYLC[CAM]TEK.+2y5.light	72.1	26.2
535.763	537.234	13.8	sp|Q6P5S2|CF058_HUMAN.SIGYLC[CAM]TEK.+2y4.light	72.1	26.2
543.793	857.473	9.22	sp|Q6UWW0|LCN15_HUMAN.TQDVSPQALK.+2y8.light	72.7	26.7
543.793	643.377	9.22	sp|Q6UWW0|LCN15_HUMAN.TQDVSPQALK.+2y6.light	72.7	26.7
543.793	556.345	9.22	sp|Q6UWW0|LCN15_HUMAN.TQDVSPQALK.+2y5.light	72.7	26.7
756.89	1150.61	25.86	sp|Q6UWW0|LCN15_HUMAN.SFQDFYPTLGLPK.+2y10.light	87.9	38.8
756.89	888.519	25.86	sp|Q6UWW0|LCN15_HUMAN.SFQDFYPTLGLPK.+2y8.light	87.9	38.8
756.89	725.456	25.86	sp|Q6UWW0|LCN15_HUMAN.SFQDFYPTLGLPK.+2y7.light	87.9	38.8
447.729	823.413	9.3	sp|Q6UXB2|VCC1_HUMAN.AC[CAM]QQFLK.+2y6.light	65.8	21.2
447.729	663.382	9.3	sp|Q6UXB2|VCC1_HUMAN.AC[CAM]QQFLK.+2y5.light	65.8	21.2
447.729	535.324	9.3	sp|Q6UXB2|VCC1_HUMAN.AC[CAM]QQFLK.+2y4.light	65.8	21.2
447.729	488.192	9.3	sp|Q6UXB2|VCC1_HUMAN.AC[CAM]QQFLK.+2b4.light	65.8	21.2
443.274	741.487	16.45	sp|Q8TDL5|LPLC1_HUMAN.SGVPVSLVK.+2y7.light	65.5	21
443.274	642.418	16.45	sp|Q8TDL5|LPLC1_HUMAN.SGVPVSLVK.+2y6.light	65.5	21
443.274	545.366	16.45	sp|Q8TDL5|LPLC1_HUMAN.SGVPVSLVK.+2y5.light	65.5	21
662.343	1139.56	19.96	sp|Q8TDL5|LPLC1_HUMAN.ALGFEAAESSLTK.+2y11.light	81.2	33.5
662.343	806.425	19.96	sp|Q8TDL5|LPLC1_HUMAN.ALGFEAAESSLTK.+2y8.light	81.2	33.5
662.343	735.388	19.96	sp|Q8TDL5|LPLC1_HUMAN.ALGFEAAESSLTK.+2y7.light	81.2	33.5
460.23	806.368	14.2	sp|Q96DA0|ZG16B_HUMAN.LGDSWDVK.+2y7.light	66.7	21.9
460.23	749.346	14.2	sp|Q96DA0|ZG16B_HUMAN.LGDSWDVK.+2y6.light	66.7	21.9
460.23	634.32	14.2	sp|Q96DA0|ZG16B_HUMAN.LGDSWDVK.+2y5.light	66.7	21.9
421.243	584.377	12.1	sp|Q9GZZ8|LACRT_HUMAN.QELNPLK.+2y5.light	63.9	19.7
421.243	471.293	12.1	sp|Q9GZZ8|LACRT_HUMAN.QELNPLK.+2y4.light	63.9	19.7
421.243	357.25	12.1	sp|Q9GZZ8|LACRT_HUMAN.QELNPLK.+2y3.light	63.9	19.7
593.856	986.588	20.11	sp|Q9GZZ8|LACRT_HUMAN.SILLTEQALAK.+2y9.light	76.3	29.5
593.856	873.504	20.11	sp|Q9GZZ8|LACRT_HUMAN.SILLTEQALAK.+2y8.light	76.3	29.5
593.856	760.42	20.11	sp|Q9GZZ8|LACRT_HUMAN.SILLTEQALAK.+2y7.light	76.3	29.5
699.338	1009.46	15.59	sp|Q9GZZ8|LACRT_HUMAN.QFIENGSEFAQK.+2y9.light	83.8	35.6
699.338	880.416	15.59	sp|Q9GZZ8|LACRT_HUMAN.QFIENGSEFAQK.+2y8.light	83.8	35.6
699.338	766.373	15.59	sp|Q9GZZ8|LACRT_HUMAN.QFIENGSEFAQK.+2y7.light	83.8	35.6
538.792	876.461	14.43	sp|Q9HC84|MUC5B_HUMAN.LSC[CAM]LGASLQK.+2y8.light	72.3	26.4
538.792	716.43	14.43	sp|Q9HC84|MUC5B_HUMAN.LSC[CAM]LGASLQK.+2y7.light	72.3	26.4
538.792	603.346	14.43	sp|Q9HC84|MUC5B_HUMAN.LSC[CAM]LGASLQK.+2y6.light	72.3	26.4
713.82	1082.5	12.52	sp|Q9HC84|MUC5B_HUMAN.SEQLGGDVESYDK.+2y10.light	84.8	36.4
713.82	969.416	12.52	sp|Q9HC84|MUC5B_HUMAN.SEQLGGDVESYDK.+2y9.light	84.8	36.4
713.82	912.395	12.52	sp|Q9HC84|MUC5B_HUMAN.SEQLGGDVESYDK.+2y8.light	84.8	36.4
478.277	573.288	7.49	COa4 degrades.IVIGTGPLGE.+2y6.light	68	23
478.277	208.113	7.49	COa4 degrades.IVIGTGPLGE.+2y4+2.light	68	23
478.277	484.313	7.49	COa4 degdares.IVIGTGPLGE.+2b5.light	68	23
478.277	271.171	7.49	COa4 degrades.IVIGTGPLGE.+2b6+2.light	68	23
387.892	467.771	9.09	Elastine degrades.AGVPGVPGAIPGIG.+3y11+2.light	61.5	16.9
387.892	341.2	9.09	Elastine degrades.AGVPGVPGAIPGIG.+3y8+2.light	61.5	16.9
387.892	578.33	9.09	Elastine degrades.AGVPGVPGAIPGIG.+3b7.light	61.5	16.9
387.892	241.142	9.09	Elastine degrades.AGVPGVPGAIPGIG.+3b6+2.light	61.5	16.9
502.762	630.357	16.7	Elastine degrades.YGPGGVAGAAGK.+2y8.light	69.7	24.4
502.762	573.335	16.7	Elastine degrades.YGPGGVAGAAGK.+2y7.light	69.7	24.4
502.762	392.719	16.7	Elastine degrades.YGPGGVAGAAGK.+2y10+2.light	69.7	24.4
502.762	659.315	16.7	Elastine degrades.YGPGGVAGAAGK.+2b8.light	69.7	24.4
881.504	1036.58	26.26	Elastine degrades.VPGVGLPGVYPGGVLPGAR.+2b11.light	96.9	45.9
881.504	262.166	26.26	Elastine degrades.VPGVGLPGVYPGGVLPGAR.+2b6+2.light	96.9	45.9
881.504	470.269	26.26	Elastine degrades.VPGVGLPGVYPGGVLPGAR.+2b10+2.light	96.9	45.9
575.317	692.367	17.53	sp|P04114|APOB_HUMAN.IVQILPWEQNEQVK.+3y11+2.light	74.9	24
575.317	567.386	17.53	sp|P04114|APOB_HUMAN.IVQILPWEQNEQVK.+3b5.light	74.9	24
575.317	284.197	17.53	sp|P04114|APOB_HUMAN.IVQILPWEQNEQVK.+3b5+2.light	74.9	24
424.566	484.277	13.38	sp|P04114|APOB_HUMAN.SVSLPSLDPASAK.+3b5.light	64.1	18.3
424.566	448.74	13.38	sp|P04114|APOB_HUMAN.SVSLPSLDPASAK.+3b9+2.light	64.1	18.3
424.566	484.258	13.38	sp|P04114|APOB_HUMAN.SVSLPSLDPASAK.+3b10+2.light	64.1	18.3
693.896	802.467	14.45	sp|P04114|APOB_HUMAN.IAELSATAQEIIK.+2y7.light	83.4	35.3
693.896	701.419	14.45	sp|P04114|APOB_HUMAN.IAELSATAQEIIK.+2y6.light	83.4	35.3
462.933	701.419	14.45	sp|P04114|APOB_HUMAN.IAELSATAQEIIK.+3y6.light	66.9	19.8
462.933	585.324	14.45	sp|P04114|APOB_HUMAN.IAELSATAQEIIK.+3b6.light	66.9	19.8
593.017	660.406	21.52	sp|P15502|ELN_HUMAN.FPGVGVLPGVPTGAGVKPK.+3y14+2.light	76.2	24.7
593.017	610.872	21.52	sp|P15502|ELN_HUMAN.FPGVGVLPGVPTGAGVKPK.+3y13+2.light	76.2	24.7
593.017	670.392	21.52	sp|P15502|ELN_HUMAN.FPGVGVLPGVPTGAGVKPK.+3b7.light	76.2	24.7
717.872	841.453	16.33	sp|P15502|ELN_HUMAN.LPYGYGPGGVAGAAGK.+2y11.light	85.1	36.6
717.872	784.431	16.33	sp|P15502|ELN_HUMAN.LPYGYGPGGVAGAAGK.+2y10.light	85.1	36.6
717.872	661.33	16.33	sp|P15502|ELN_HUMAN.LPYGYGPGGVAGAAGK.+2y15+2.light	85.1	36.6
721.376	849.467	16.33	sp|P15502|ELN_HUMAN.LPYGYGPGGVAGAAGK.+2y11.heavy	85.1	37
721.376	792.445	16.33	sp|P15502|ELN_HUMAN.LPYGYGPGGVAGAAGK.+2y10.heavy	85.1	40
721.376	665.338	16.33	sp|P15502|ELN_HUMAN.LPYGYGPGGVAGAAGK.+2y15+2.heavy	85.1	35
489.256	807.4	16.59	sp|P14780|MMP9_HUMAN.AVIDDAFAR.+2y7.light	68.8	23.6
489.256	694.315	16.59	sp|P14780|MMP9_HUMAN.AVIDDAFAR.+2y6.light	68.8	23.6
489.256	579.289	16.59	sp|P14780|MMP9_HUMAN.AVIDDAFAR.+2y5.light	68.8	23.6
494.26	817.408	16.59	sp|P14780|MMP9_HUMAN.AVIDDAFAR.+2y7.heavy	68.8	20
494.26	704.324	16.59	sp|P14780|MMP9_HUMAN.AVIDDAFAR.+2y6.heavy	68.8	22
494.26	589.297	16.59	sp|P14780|MMP9_HUMAN.AVIDDAFAR.+2y5.heavy	68.8	29
661.841	777.451	20.5	sp|P04114|APOB_HUMAN.NPNGYSFSIPVK.+2y7.light	81.1	33.4
661.841	997.474	20.5	sp|P04114|APOB_HUMAN.NPNGYSFSIPVK.+2c9.light	81.1	33.4
665.848	1005.55	20.5	sp|P04114|APOB_HUMAN.NPNGYSFSIPVK.+2y9.heavy	81.1	33
665.848	785.465	20.5	sp|P04114|APOB_HUMAN.NPNGYSFSIPVK.+2y7.heavy	81.1	35
508.311	829.514	20.69	sp|P01009|A1AT_HUMAN.SVLGQLGITK.+2y8.light	70.1	24.7
508.311	716.43	20.69	sp|P01009|A1AT_HUMAN.SVLGQLGITK.+2y7.light	70.1	24.7
508.311	418.266	20.69	sp|P01009|A1AT_HUMAN.SVLGQLGITK.+2y4.light	70.1	24.7
512.318	837.528	20.69	sp|P01009|A1AT_HUMAN.SVLGQLGITK.+2y8.heavy	70.1	23
512.318	724.444	20.69	sp|P01009|A1AT_HUMAN.SVLGQLGITK.+2y7.heavy	70.1	24
512.318	426.28	20.69	sp|P01009|A1AT_HUMAN.SVLGQLGITK.+2y4.heavy	70.1	32
923.022	1059.53	26.59	sp|P01023|A2MG_HUMAN.LLIYAVLPTGDVIGDSAK.+2y11.light	99.8	48.3
923.022	574.36	26.59	sp|P01023|A2MG_HUMAN.LLIYAVLPTGDVIGDSAK.+2b5.light	99.8	48.3
923.022	673.428	26.59	sp|P01023|A2MG_HUMAN.LLIYAVLPTGDVIGDSAK.+2b6.light	99.8	48.3
927.533	1067.55	26.59	sp|P01023|A2MG_HUMAN.LLIYAVLPTGDVIGDSAK.+2y11.heavy	99.8	37
927.533	574.36	26.59	sp|P01023|A2MG_HUMAN.LLIYAVLPTGDVIGDSAK.+2b5.heavy	99.8	33
927.533	673.428	26.59	sp|P01023|A2MG_HUMAN.LLIYAVLPTGDVIGDSAK.+2b6.heavy	99.8	36
615.684	586.812	26.59	sp|P01023|A2MG_HUMAN.LLIYAVLPTGDVIGDSAK.+3y12+2.light	77.8	25.6
615.684	673.428	26.59	sp|P01023|A2MG_HUMAN.LLIYAVLPTGDVIGDSAK.+3b6.light	77.8	25.6
615.684	587.348	26.59	sp|P01023|A2MG_HUMAN.LLIYAVLPTGDVIGDSAK.+3c11+2.light	77.8	25.6
618.691	591.323	26.59	sp|P01023|A2MG_HUMAN.LLIYAVLPTGDVIGDSAK.+3y12+2.heavy	77.8	16
618.691	673.428	26.59	sp|P01023|A2MG_HUMAN.LLIYAVLPTGDVIGDSAK.+3b6.heavy	77.8	18
618.691	591.386	26.59	sp|P01023|A2MG_HUMAN.LLIYAVLPTGDVIGDSAK.+3c5.heavy	77.8	16
678.674	751.41	19.23	sp|P23946|CMA1_HUMAN.GDSGGPLLC[CAM]AGVAQGIVSYGR.+3y7.light	82.3	28
678.674	830.946	19.23	sp|P23946|CMA1_HUMAN.GDSGGPLLC[CAM]AGVAQGIVSYGR.+3y16+2.light	82.3	28
678.674	374.131	19.23	sp|P23946|CMA1_HUMAN.GDSGGPLLC[CAM]AGVAQGIVSYGR.+3b5.light	82.3	28
594.822	690.393	21.52	sp|P23946|CMA1_HUMAN.SDAKPPAVFTR.+2y6.light	76.3	29.6
594.822	499.251	21.52	sp|P23946|CMA1_HUMAN.SDAKPPAVFTR.+2b5.light	76.3	29.6
396.884	499.251	21.52	sp|P23946|CMA1_HUMAN.SDAKPPAVFTR.+3b5.light	62.2	17.3
396.884	250.129	21.52	sp|P23946|CMA1_HUMAN.SDAKPPAVFTR.+3b5+2.light	62.2	17.3
565.938	815.333	25.5	sp|P04180|LCAT_HUMAN.LDKPDVVNWMC[CAM]YR.+3y5.light	74.3	23.7
565.938	569.293	25.5	sp|P04180|LCAT_HUMAN.LDKPDVVNWMC[CAM]YR.+3b5.light	74.3	23.7
565.938	668.361	25.5	sp|P04180|LCAT_HUMAN.LDKPDVVNWMC[CAM]YR.+3b6.light	74.3	23.7
431.207	436.204	16.8	sp|P04180|LCAT_HUMAN.TYSVEYLDSSK.+3y4.light	64.6	18.6
431.207	514.251	16.8	sp|P04180|LCAT_HUMAN.TYSVEYLDSSK.+3y9+2.light	64.6	18.6
431.207	529.737	16.8	sp|P04180|LCAT_HUMAN.TYSVEYLDSSK.+3b9+2.light	64.6	18.6
431.207	573.253	16.8	sp|P04180|LCAT_HUMAN.TYSVEYLDSSK.+3b10+2.light	64.6	18.6
339.85	421.256	16.28	sp|Q96IY4|CBPB2_HUMAN.IHIGSSFEK.+3b4.light	58.1	15.1
339.85	508.288	16.28	sp|Q96IY4|CBPB2_HUMAN.IHIGSSFEK.+3b5.light	58.1	15.1
339.85	436.219	16.28	sp|Q96IY4|CBPB2_HUMAN.IHIGSSFEK.+3b8+2.light	58.1	15.1
382.227	435.271	16.48	sp|Q96IY4|CBPB2_HUMAN.AVASFLR.+2y3.light	61.1	17.5
382.227	476.25	16.48	sp|Q96IY4|CBPB2_HUMAN.AVASFLR.+2b5.light	61.1	17.5
382.227	589.334	16.48	sp|Q96IY4|CBPB2_HUMAN.AVASFLR.+2b6.light	61.1	17.5
518.93	731.405	16.76	sp|Q96IY4|CBPB2_HUMAN.DHEELSLVASEAVR.+3y7.light	70.9	21.9
518.93	561.299	16.76	sp|Q96IY4|CBPB2_HUMAN.DHEELSLVASEAVR.+3y5.light	70.9	21.9
518.93	541.262	16.76	sp|Q96IY4|CBPB2_HUMAN.DHEELSLVASEAVR.+3b10+2.light	70.9	21.9
557.769	746.325	6.73	sp|Q92743|HTRA1_HUMAN.SAPLAAGC[CAM]PDR.+2y7.light	73.7	27.5
557.769	604.251	6.73	sp|Q92743|HTRA1_HUMAN.SAPLAAGC[CAM]PDR.+2y5.light	73.7	27.5
557.769	478.735	6.73	sp|Q92743|HTRA1_HUMAN.SAPLAAGC[CAM]PDR.+2y9+2.light	73.7	27.5
712.296	844.337	9.13	sp|Q92743|HTRA1_HUMAN.C[CAM]PPQPEHC[CAM]EGGR.+2y7.light	84.7	36.3
712.296	715.294	9.13	sp|Q92743|HTRA1_HUMAN.C[CAM]PPQPEHC[CAM]EGGR.+2y6.light	84.7	36.3
712.296	242.105	9.13	sp|Q92743|HTRA1_HUMAN.C[CAM]PPQPEHC[CAM]EGGR.+2b4+2.light	84.7	36.3
456.562	666.357	8.92	sp|Q9GZX6|IL22_HUMAN.SNFQQPYITNR.+3y5.light	66.4	19.5
456.562	503.294	8.92	sp|Q9GZX6|IL22_HUMAN.SNFQQPYITNR.+3y4.light	66.4	19.5
456.562	510.267	8.92	sp|Q9GZX6|IL22_HUMAN.SNFQQPYITNR.+3y8+2.light	66.4	19.5
456.562	477.209	8.92	sp|Q9GZX6|IL22_HUMAN.SNFQQPYITNR.+3b4.light	66.4	19.5
435.541	490.262	7.78	sp|Q9GZX6|IL22_HUMAN.EASLADNNTDVR.+3y4.light	64.9	18.7
435.541	509.252	7.78	sp|Q9GZX6|IL22_HUMAN.EASLADNNTDVR.+3y9+2.light	64.9	18.7
435.541	452.71	7.78	sp|Q9GZX6|IL22_HUMAN.EASLADNNTDVR.+3y8+2.light	64.9	18.7
388.194	391.194	9.09	sp|Q9GZX6|IL22_HUMAN.LFHGVSMSER.+3y3.light	61.5	16.9
388.194	451.711	9.09	sp|Q9GZX6|IL22_HUMAN.LFHGVSMSER.+3y8+2.light	61.5	16.9
388.194	430.21	9.09	sp|Q9GZX6|IL22_HUMAN.LFHGVSMSER.+3b8+2.light	61.5	16.9
593.963	556.32	21.52	sp|O95832|CLD1_HUMAN.IVQEFYDPMTPVNAR.+3y5.light	76.3	24.8
593.963	784.364	21.52	sp|O95832|CLD1_HUMAN.IVQEFYDPMTPVNAR.+3y13+2.light	76.3	24.8
593.963	443.234	21.52	sp|O95832|CLD1_HUMAN.IVQEFYDPMTPVNAR.+3y8+2.light	76.3	24.8
593.963	612.784	21.52	sp|O95832|CLD1_HUMAN.IVQEFYDPMTPVNAR.+3b10+2.light	76.3	24.8
339.52	314.171	16.28	sp|P35222|CTNB1_HUMAN.LAEPSQMLK.+3b3.light	58	15.1
339.52	498.256	16.28	sp|P35222|CTNB1_HUMAN.LAEPSQMLK.+3b5.light	58	15.1
339.52	435.723	16.28	sp|P35222|CTNB1_HUMAN.LAEPSQMLK.+3b8+2.light	58	15.1
462.581	801.446	14.45	sp|P35222|CTNB1_HUMAN.LLNDEDQVVVNK.+3y7.light	66.9	19.8
462.581	686.42	14.45	sp|P35222|CTNB1_HUMAN.LLNDEDQVVVNK.+3y6.light	66.9	19.8
462.581	585.288	14.45	sp|P35222|CTNB1_HUMAN.LLNDEDQVVVNK.+3b5.light	66.9	19.8
302.151	362.203	3.85	sp|Q02413|DSG1_HUMAN.TNTEPNTK.+3y3.light	55.4	13.7
302.151	543.241	3.85	sp|Q02413|DSG1_HUMAN.TNTEPNTK.+3b5.light	55.4	13.7
302.151	329.146	3.85	sp|Q02413|DSG1_HUMAN.TNTEPNTK.+3b6+2.light	55.4	13.7
363.856	459.256	23.39	sp|Q02413|DSG1_HUMAN.DGSNVIVTER.+3y8+2.light	59.8	16
363.856	374.131	23.39	sp|Q02413|DSG1_HUMAN.DGSNVIVTER.+3b4.light	59.8	16
363.856	458.225	23.39	sp|Q02413|DSG1_HUMAN.DGSNVIVTER.+3b9+2.light	59.8	16
429.558	444.245	17.89	sp|Q07157|ZO1_HUMAN.DGNIQEGDVVLK.+3y8+2.light	64.5	18.5
429.558	528.241	17.89	sp|Q07157|ZO1_HUMAN.DGNIQEGDVVLK.+3b5.light	64.5	18.5
429.558	657.284	17.89	sp|Q07157|ZO1_HUMAN.DGNIQEGDVVLK.+3b6.light	64.5	18.5
684.825	372.224	19.53	sp|Q07157|ZO1_HUMAN.EDTAQAAFYPQK.+2y3.light	82.8	34.7
684.825	997.426	19.53	sp|Q07157|ZO1_HUMAN.EDTAQAAFYPQK.+2b9.light	82.8	34.7
684.825	499.217	19.53	sp|Q07157|ZO1_HUMAN.EDTAQAAFYPQK.+2b9+2.light	82.8	34.7
455.753	457.277	8.91	sp|Q9Y624|JAM1_HUMAN.IPENNPVK.+2y4.light	66.4	21.7
455.753	343.234	8.91	sp|Q9Y624|JAM1_HUMAN.IPENNPVK.+2y3.light	66.4	21.7
455.753	665.325	8.91	sp|Q9Y624|JAM1_HUMAN.IPENNPVK.+2b6.light	66.4	21.7
456.551	438.224	8.91	sp|Q9Y624|JAM1_HUMAN.NGYGTPMTSNAVR.+3y8+2.light	66.4	19.5
456.551	721.297	8.91	sp|Q9Y624|JAM1_HUMAN.NGYGTPMTSNAVR.+3b7.light	66.4	19.5
456.551	247.106	8.91	sp|Q9Y624|JAM1_HUMAN.NGYGTPMTSNAVR.+3b5+2.light	66.4	19.5
728.863	832.416	17.27	sp|P0DJI8|SAA1_HUMAN.GPGGVWAAEAISDAR.+2y8.light	85.9	37.2
728.863	700.352	17.27	sp|P0DJI8|SAA1_HUMAN.GPGGVWAAEAISDAR.+2y14+2.light	85.9	37.2
728.863	825.389	17.27	sp|P0DJI8|SAA1_HUMAN.GPGGVWAAEAISDAR.+2b9.light	85.9	37.2
493.256	711.404	15.14	sp|P0DJI8|SAA1_HUMAN.DPNHFRPAGLPEK.+3y7.light	69.1	20.9
493.256	373.208	15.14	sp|P0DJI8|SAA1_HUMAN.DPNHFRPAGLPEK.+3y3.light	69.1	20.9
493.256	356.205	15.14	sp|P0DJI8|SAA1_HUMAN.DPNHFRPAGLPEK.+3y7+2.light	69.1	20.9
493.256	187.108	15.14	sp|P0DJI8|SAA1_HUMAN.DPNHFRPAGLPEK.+3y3+2.light	69.1	20.9
722.378	343.234	7.88	sp|P10144|GRAB_HUMAN.EQEPTQQFIPVK.+2y3.light	85.5	36.9
722.378	529.306	7.88	sp|P10144|GRAB_HUMAN.EQEPTQQFIPVK.+2y9+2.light	85.5	36.9
722.378	387.151	7.88	sp|P10144|GRAB_HUMAN.EQEPTQQFIPVK.+2b3.light	85.5	36.9
368.51	422.721	13.07	sp|P10144|GRAB_HUMAN.GDSGGPLVC[CAM]NK.+3y8+2.light	60.1	16.2
368.51	365.699	13.07	sp|P10144|GRAB_HUMAN.GDSGGPLVC[CAM]NK.+3y6+2.light	60.1	16.2
368.51	422.187	13.07	sp|P10144|GRAB_HUMAN.GDSGGPLVC[CAM]NK.+3b9+2.light	60.1	16.2
546.956	641.845	16.05	sp|P27169|PON1_HUMAN.EVQPVELPNC[CAM]NLVK.+3y11+2.light	72.9	23
546.956	583.779	16.05	sp|P27169|PON1_HUMAN.EVQPVELPNC[CAM]NLVK.+3b10+2.light	72.9	23
546.956	640.801	16.05	sp|P27169|PON1_HUMAN.EVQPVELPNC[CAM]NLVK.+3b11+2.light	72.9	23
546.956	697.343	16.05	sp|P27169|PON1_HUMAN.EVQPVELPNC[CAM]NLVK.+3b12+2.light	72.9	23
590.827	357.25	22	sp|P27169|PON1_HUMAN.HANWTLTPLK.+2y3.light	76	29.4
590.827	610.273	22	sp|P27169|PON1_HUMAN.HANWTLTPLK.+2b5.light	76	29.4
590.827	412.706	22	sp|P27169|PON1_HUMAN.HANWTLTPLK.+2b7+2.light	76	29.4
942.462	771.436	21.75	sp|P27169|PON1_HUMAN.IFFYDSENPPASEVLR.+2y7.light	101.2	49.4
942.462	1113.49	21.75	sp|P27169|PON1_HUMAN.IFFYDSENPPASEVLR.+2b9.light	101.2	49.4
628.644	771.436	21.75	sp|P27169|PON1_HUMAN.IFFYDSENPPASEVLR.+3y7.light	78.7	26.1
628.644	557.248	21.75	sp|P27169|PON1_HUMAN.IFFYDSENPPASEVLR.+3b9+2.light	78.7	26.1
700.681	747.367	21.07	sp|P37802|TAGL2_HUMAN.YGINTTDIFQTVDLWEGK.+3y6.light	83.9	28.8
700.681	765.341	21.07	sp|P37802|TAGL2_HUMAN.YGINTTDIFQTVDLWEGK.+3b7.light	83.9	28.8
700.681	1025.49	21.07	sp|P37802|TAGL2_HUMAN.YGINTTDIFQTVDLWEGK.+3b9.light	83.9	28.8
516.264	792.4	9.09	sp|P50552|VASP_HUMAN.VQIYHNPTANSFR.+3y7.light	70.7	21.8
516.264	523.262	9.09	sp|P50552|VASP_HUMAN.VQIYHNPTANSFR.+3y4.light	70.7	21.8
516.264	686.836	9.09	sp|P50552|VASP_HUMAN.VQIYHNPTANSFR.+3b12+2.light	70.7	21.8
586.283	659.263	21.18	sp|P50552|VASP_HUMAN.QEEASGGPTAPK.+2b7.light	75.7	29.1
586.283	756.316	21.18	sp|P50552|VASP_HUMAN.QEEASGGPTAPK.+2b8.light	75.7	29.1
586.283	330.135	21.18	sp|P50552|VASP_HUMAN.QEEASGGPTAPK.+2b7+2.light	75.7	29.1
489.558	611.798	20.55	sp|Q13018|PLA2R_HUMAN.EDDLLWC[CAM]ATTSR.+3y10+2.light	68.8	20.8
489.558	586.272	20.55	sp|Q13018|PLA2R_HUMAN.EDDLLWC[CAM]ATTSR.+3b5.light	68.8	20.8
489.558	603.261	20.55	sp|Q13018|PLA2R_HUMAN.EDDLLWC[CAM]ATTSR.+3b10+2.light	68.8	20.8
563.308	588.256	16.49	sp|Q13018|PLA2R_HUMAN.TLLPLHC[CAM]GSK.+2y5.light	74.1	27.8
563.308	399.7	16.49	sp|Q13018|PLA2R_HUMAN.TLLPLHC[CAM]GSK.+2y7+2.light	74.1	27.8
563.308	328.223	16.49	sp|Q13018|PLA2R_HUMAN.TLLPLHC[CAM]GSK.+2b3.light	74.1	27.8
593.941	732.379	21.51	sp|Q13018|PLA2R_HUMAN.WFDGTPTDQSNWGIR.+3y6.light	76.3	24.8
593.941	587.286	21.51	sp|Q13018|PLA2R_HUMAN.WFDGTPTDQSNWGIR.+3y10+2.light	76.3	24.8
593.941	625.26	21.51	sp|Q13018|PLA2R_HUMAN.WFDGTPTDQSNWGIR.+3b11+2.light	76.3	24.8
700.888	636.84	21.06	sp|Q13822|ENPP2_HUMAN.KPDQHFKPYLK.+2y10+2.light	83.9	35.7
700.888	260.66	21.06	sp|Q13822|ENPP2_HUMAN.KPDQHFKPYLK.+2y4+2.light	83.9	35.7
700.888	441.235	21.06	sp|Q13822|ENPP2_HUMAN.KPDQHFKPYLK.+2b7+2.light	83.9	35.7
467.594	636.84	21.06	sp|Q13822|ENPP2_HUMAN.KPDQHFKPYLK.+3y10+2.light	67.2	20
467.594	489.761	21.06	sp|Q13822|ENPP2_HUMAN.KPDQHFKPYLK.+3b8+2.light	67.2	20
409.722	515.294	14.25	sp|Q14118|DAG1_HUMAN.TTTSGVPR.+2y5.light	63.1	19.1
409.722	448.204	14.25	sp|Q14118|DAG1_HUMAN.TTTSGVPR.+2b5.light	63.1	19.1
409.722	644.325	14.25	sp|Q14118|DAG1_HUMAN.TTTSGVPR.+2b7.light	63.1	19.1
474.245	573.827	20.54	sp|Q14118|DAG1_HUMAN.NC[CAM]STITLQNITR.+3y10+2.light	67.7	20.2
474.245	530.311	20.54	sp|Q14118|DAG1_HUMAN.NC[CAM]STITLQNITR.+3y9+2.light	67.7	20.2
474.245	573.285	20.54	sp|Q14118|DAG1_HUMAN.NC[CAM]STITLQNITR.+3b10+2.light	67.7	20.2
396.234	490.306	21.52	sp|P00915|CAH1_HUMAN.ADGLAVIGVLMK.+3y4.light	62.1	17.2
396.234	500.815	21.52	sp|P00915|CAH1_HUMAN.ADGLAVIGVLMK.+3y10+2.light	62.1	17.2
396.234	472.304	21.52	sp|P00915|CAH1_HUMAN.ADGLAVIGVLMK.+3y9+2.light	62.1	17.2
920.468	357.25	26.57	sp|P00915|CAH1_HUMAN.SLLSNVEGDNAVPMQHNNRPTQPLK.+3y3.light	99.6	37.2
920.468	342.208	26.57	sp|P00915|CAH1_HUMAN.SLLSNVEGDNAVPMQHNNRPTQPLK.+3y6+2.light	99.6	37.2
920.468	1087.52	26.57	sp|P00915|CAH1_HUMAN.SLLSNVEGDNAVPMQHNNRPTQPLK.+3b20+2.light	99.6	37.2
845.765	849.413	17.43	sp|P01019|ANGT_HUMAN.VYIHPFHLVIHNESTC[CAM]EQLAK.+3y7.light	94.3	34.3
845.765	889.946	17.43	sp|P01019|ANGT_HUMAN.VYIHPFHLVIHNESTC[CAM]EQLAK.+3y15+2.light	94.3	34.3
845.765	1007.55	17.43	sp|P01019|ANGT_HUMAN.VYIHPFHLVIHNESTC[CAM]EQLAK.+3b8.light	94.3	34.3
749.389	859.416	21.06	sp|P01019|ANGT_HUMAN.AAMVGMLANFLGFR.+2b9.light	87.4	38.4
749.389	1006.48	21.06	sp|P01019|ANGT_HUMAN.AAMVGMLANFLGFR.+2b10.light	87.4	38.4
749.389	1119.57	21.06	sp|P01019|ANGT_HUMAN.AAMVGMLANFLGFR.+2b11.light	87.4	38.4
712.697	748.92	9.12	sp|A6NC86|PINLY_HUMAN.ENHC[CAM]VSLSGHVQAGIFKPR.+3y14+2.light	84.8	29.3
712.697	795.378	9.12	sp|A6NC86|PINLY_HUMAN.ENHC[CAM]VSLSGHVQAGIFKPR.+3b15+2.light	84.8	29.3
712.697	868.912	9.12	sp|A6NC86|PINLY_HUMAN.ENHC[CAM]VSLSGHVQAGIFKPR.+3b16+2.light	84.8	29.3
413.579	712.435	21.46	sp|P22223|CADH3_HUMAN.GLEARPEVVLR.+3y6.light	63.4	17.9
413.579	534.812	21.46	sp|P22223|CADH3_HUMAN.GLEARPEVVLR.+3y9+2.light	63.4	17.9
413.579	356.721	21.46	sp|P22223|CADH3_HUMAN.GLEARPEVVLR.+3y6+2.light	63.4	17.9
571.719	712.242	6.52	sp|P22223|CADH3_HUMAN.LADMYGGGEDD.+2y7.light	74.7	28.3
571.719	594.259	6.52	sp|P22223|CADH3_HUMAN.LADMYGGGEDD.+2b5.light	74.7	28.3
571.719	651.281	6.52	sp|P22223|CADH3_HUMAN.LADMYGGGEDD.+2b6.light	74.7	28.3
571.719	708.302	6.52	sp|P22223|CADH3_HUMAN.LADMYGGGEDD.+2b7.light	74.7	28.3
724.355	604.27	13.57	sp|P22894|MMP8_HUMAN.FFGLNVTGKPNEETLDMMK.+3y10+2.light	85.6	29.7
724.355	964.525	13.57	sp|P22894|MMP8_HUMAN.FFGLNVTGKPNEETLDMMK.+3b9.light	85.6	29.7
724.355	482.766	13.57	sp|P22894|MMP8_HUMAN.FFGLNVTGKPNEETLDMMK.+3b9+2.light	85.6	29.7
395.229	676.366	12.53	sp|P08697|A2AP_HUMAN.LFGPDLK.+2y6.light	62	18.2
395.229	318.181	12.53	sp|P08697|A2AP_HUMAN.LFGPDLK.+2b3.light	62	18.2
395.229	530.261	12.53	sp|P08697|A2AP_HUMAN.LFGPDLK.+2b5.light	62	18.2
456.24	540.293	9.07	sp|P04004|VTNC_HUMAN.NGSLFAFR.+2y4.light	66.4	21.7
456.24	519.256	9.07	sp|P04004|VTNC_HUMAN.NGSLFAFR.+2b5.light	66.4	21.7
456.24	737.362	9.07	sp|P04004|VTNC_HUMAN.NGSLFAFR.+2b7.light	66.4	21.7
752.421	768.473	20.68	sp|P04004|VTNC_HUMAN.IYISGMAPRPSLAK.+2y7.light	87.6	38.6
752.421	258.163	20.68	sp|P04004|VTNC_HUMAN.IYISGMAPRPSLAK.+2y5+2.light	87.6	38.6
752.421	736.37	20.68	sp|P04004|VTNC_HUMAN.IYISGMAPRPSLAK.+2b7.light	87.6	38.6
579.793	315.174	15.93	sp|P04004|VTNC_HUMAN.VDTVDPPYPR.+2y5+2.light	75.3	28.7
579.793	887.415	15.93	sp|P04004|VTNC_HUMAN.VDTVDPPYPR.+2b8.light	75.3	28.7
579.793	444.211	15.93	sp|P04004|VTNC_HUMAN.VDTVDPPYPR.+2b8+2.light	75.3	28.7
701.337	784.374	21.06	sp|P02751|FINC_HUMAN.HYQINQQWER.+2b6.light	84	35.7
701.337	1098.51	21.06	sp|P02751|FINC_HUMAN.HYQINQQWER.+2b8.light	84	35.7
467.893	618.299	21.06	sp|P02751|FINC_HUMAN.HYQINQQWER.+3y4.light	67.2	20
467.893	490.241	21.06	sp|P02751|FINC_HUMAN.HYQINQQWER.+3y3.light	67.2	20
531.942	662.362	18.61	sp|P02751|FINC_HUMAN.VTDATETTITISWR.+3y5.light	71.8	22.4
531.942	617.278	18.61	sp|P02751|FINC_HUMAN.VTDATETTITISWR.+3b6.light	71.8	22.4
531.942	617.314	18.61	sp|P02751|FINC_HUMAN.VTDATETTITISWR.+3b12+2.light	71.8	22.4
386.222	684.404	12.62	sp|P02751|FINC_HUMAN.SEPLIGR.+2y6.light	61.4	17.7
386.222	597.324	12.62	sp|P02751|FINC_HUMAN.SEPLIGR.+2b6.light	61.4	17.7
618.348	936.54	25.43	sp|P02647|APOA1_HUMAN.DLATVYVDVLK.+2y8.light	78	30.9
618.348	835.492	25.43	sp|P02647|APOA1_HUMAN.DLATVYVDVLK.+2y7.light	78	30.9
618.348	736.424	25.43	sp|P02647|APOA1_HUMAN.DLATVYVDVLK.+2y6.light	78	30.9
615.858	932.545	26.58	sp|P02647|APOA1_HUMAN.QGLLPVLESFK.+2y8.light	77.8	30.8
615.858	819.461	26.58	sp|P02647|APOA1_HUMAN.QGLLPVLESFK.+2y7.light	77.8	30.8
615.858	623.34	26.58	sp|P02647|APOA1_HUMAN.QGLLPVLESFK.+2y5.light	77.8	30.8
693.861	940.462	26.59	sp|P02647|APOA1_HUMAN.VSFLSALEEYTK.+2y8.light	83.4	35.3
693.861	853.43	26.59	sp|P02647|APOA1_HUMAN.VSFLSALEEYTK.+2y7.light	83.4	35.3
693.861	782.393	26.59	sp|P02647|APOA1_HUMAN.VSFLSALEEYTK.+2y6.light	83.4	35.3
476.225	723.331	11.14	sp|P02768|ALBU_HUMAN.DLGEENFK.+2y6.light	67.8	22.8
476.225	666.309	11.14	sp|P02768|ALBU_HUMAN.DLGEENFK.+2y5.light	67.8	22.8
476.225	537.267	11.14	sp|P02768|ALBU_HUMAN.DLGEENFK.+2y4.light	67.8	22.8
492.748	883.441	7.38	sp|P02768|ALBU_HUMAN.TYETTLEK.+2y7.light	69	23.8
492.748	720.377	7.38	sp|P02768|ALBU_HUMAN.TYETTLEK.+2y6.light	69	23.8
492.748	591.335	7.38	sp|P02768|ALBU_HUMAN.TYETTLEK.+2y5.light	69	23.8
569.753	818.437	12.29	sp|P02768|ALBU_HUMAN.C[CAM]C[CAM]TESLVNR.+2y7.light	74.5	28.2
569.753	717.389	12.29	sp|P02768|ALBU_HUMAN.C[CAM]C[CAM]TESLVNR.+2y6.light	74.5	28.2
569.753	588.346	12.29	sp|P02768|ALBU_HUMAN.C[CAM]C[CAM]TESLVNR.+2y5.light	74.5	28.2
511.776	760.413	14.79	sp|P31944|CASPE_HUMAN.VYIIQAC[CAM]R.+2y6.light	70.4	24.9
511.776	647.329	14.79	sp|P31944|CASPE_HUMAN.VYIIQAC[CAM]R.+2y5.light	70.4	24.9
511.776	534.245	14.79	sp|P31944|CASPE_HUMAN.VYIIQAC[CAM]R.+2y4.light	70.4	24.9
579.809	943.521	12.17	sp|P31944|CASPE_HUMAN.TNPEIQSTLR.+2y8.light	75.3	28.7
579.809	717.425	12.17	sp|P31944|CASPE_HUMAN.TNPEIQSTLR.+2y6.light	75.3	28.7
579.809	604.341	12.17	sp|P31944|CASPE_HUMAN.TNPEIQSTLR.+2y5.light	75.3	28.7
593.317	621.372	21.51	sp|P80188|NGAL_HUMAN.SYNVTSVLFR.+2y5.light	76.2	29.5
593.317	322.187	21.51	sp|P80188|NGAL_HUMAN.SYNVTSVLFR.+2y2.light	76.2	29.5
593.317	652.294	21.51	sp|P80188|NGAL_HUMAN.SYNVTSVLFR.+2b6.light	76.2	29.5
456.705	637.346	16.15	sp|P80188|NGAL_HUMAN.C[CAM]DYWIR.+2y4.light	66.4	21.7
456.705	474.282	16.15	sp|P80188|NGAL_HUMAN.C[CAM]DYWIR.+2y3.light	66.4	21.7
456.705	439.128	16.15	sp|P80188|NGAL_HUMAN.C[CAM]DYWIR.+2b3.light	66.4	21.7
410.227	577.319	7.41	sp|P80188|NGAL_HUMAN.ELTSELK.+2y5.light	63.1	19.1
410.227	431.214	7.41	sp|P80188|NGAL_HUMAN.ELTSELK.+2b4.light	63.1	19.1
410.227	560.256	7.41	sp|P80188|NGAL_HUMAN.ELTSELK.+2b5.light	63.1	19.1
