# Supplementary material for: Comprehensive proteome analysis of nasal lavage samples after controlled exposure to welding nanoparticles shows an induced acute phase and a nuclear receptor, LXR/RXR, activation that influence the status of the extracellular matrix
Source: Clin Proteomics. 2018 May 11;15:20. doi: 10.1186/s12014-018-9196-y (PMC5946400; doi:10.1186/s12014-018-9196-y)
Supplement: Supplementary file 7 — Additional file 7. SRM assay development for absolute quantification. Transitions and CE for the light and heavy peptides. [file 12014_2018_9196_MOESM7_ESM.xlsx]

## Sheet: Blad1
SRM assay development for absolute quantification
Transitions used in the quantitative SRM method. C-terminal isotopically labeled lysine (K) and Arginine (R).
Protein	Peptide	Precursor ion m/z /charge state / label	Product ion	Product ion m/z (charge state)	Product ion intensity rank	CE
MMP9	AVIDDAFAR	489.2562 ++ (light)	y7	807.3995 +	1	20
			y6	694.3155 +	2	22
			y5	579.2885 +	3	29
		494.2603 ++ (heavy)	y7	817.4078 +	1	20
			y6	704.3237 +	2	22
			y5	589.2968 +	3	29
A2MG	LLIYAVLPTGDVIGDSAK	923.0220 ++ (light)	y11	1059.5317 +	1	37
			b5	574.3599 +	3	33
			b6	673.4283 +	2	36
		927.5330 ++ (heavy)	y11	1067.5459 +	1	37
			b5	574.3599 +	3	33
			b6	673.4283 +	2	36
		615.6838 +++ (light)	y12	586.8115 ++	1	16
			b6	673.4283 +	2	18
			c11	587.3475 ++	3	16
		618.6911 +++ (heavy)	y12	591.3225 ++	1	16
			b6	673.4283 +	3	18
			c5	591.3865 +	2	16
Elastin	LPYGYGPGGVAGAAGK	717.8724 ++ (light)	y11	841.4526 +	2	37
			y10	784.4312 +	3	40
			y15	661.3304 ++	1	35
		721.3756 ++ (heavy)	y11	849.4668 +	2	37
			y10	792.4454 +	3	40
			y15	665.3375 ++	1	35
APOB	NPNGYSFSIPVK	661.8406 ++ (light)	y7	777.4505 +	2	35
			c9	997.4738 +	1	33
		665.8477 ++ (heavy)	y9	1005.5495 +	1	33
			y7	785.4647 +	2	35
A1AT	SVLGQLGITK	508.3109 ++ (light)	y8	829.5142 +	1	23
			y7	716.4301 +	2	24
			y4	418.2660 +	3	32
		512.3180 ++ (heavy)	y8	837.5284 +	1	23
			y7	724.4443 +	2	24
			y4	426.2802 +	3	32
